# Supplementary material for: Genetic and genomic analysis of reproduction traits in holstein cattle using SNP chip data and imputed sequence level genotypes
Source: BMC Genomics. 2024 Sep 19;25:880. doi: 10.1186/s12864-024-10782-5 (PMC11411901; doi:10.1186/s12864-024-10782-5)
Supplement: Supplementary file 1 — Additional file 1: Significant associated genes on BTAX: Result table for identified genes on BTAX and corresponding number of SNPs per trait, as well as position on the chromosome. Included traits are calving ease maternal (CEm), retained placenta (NGV) and stillbirth maternal (SBm) [file 12864_2024_10782_MOESM1_ESM.xlsx]

## Sheet: genes BTAX
Additional file 1. Significant associated genes on BTAX: Result table for identified genes on BTAX and corresponding number of SNPs per trait, as well as position on the chromosome. Included traits are calving ease maternal (CEm), retained placenta (NGV) and stillbirth maternal (SBm).
gene abbreviation	No. sign. SNPs	gene name	region (in kb)	SNPs per Trait
				CEm	NGV	SBm
FMR1	1	Fragile X messenger ribonucleoprotein 1	30.625 - 30.664			1
FMR1NB	5	FMR1 neighbor	30.683 - 30.723			5
MAMLD1	3	mastermind like domain containing 1	33.093 - 33.213	1		2
MTM1	6	myotubularin 1	33.267 - 33.360	2		4
MTMR1	3	myotubularin related protein 1	33.366 - 33.426	2		1
CD99L2	5	CD99 molecule like 2	33.425 - 33.550	2		3
U6*	18	U6 spliceosomal RNA	34.078 - 34.078	2	8	8
CNGA2	4	cyclic nucleotide gated channel subunit alpha 2	34.205 - 34.225	2		2
GABRE	4	gamma-aminobutyric acid type A receptor subunit epsilon	34.441 - 34.460	2		2
GABRA3	9	gamma-aminobutyric acid type A receptor subunit alpha3	34.602 - 34.842	4		5
GABRQ	21	gamma-aminobutyric acid type A receptor subunit theta	35.046 - 35.060	11		10
VAMP7	10	vesicle associated membrane protein 7	35.327 - 35.357	1		9
SPRY3	3	sprouty RTK signaling antagonist 3	35.446 - 35.447	1		2
TMLHE	49	trimethyllysine hydroxylase, epsilon	35.551 - 35.602	1		48
VBP1	1	VHL binding protein 1	35.788 - 35.812			1
BRCC3	1	BRCA1/BRCA2-containing complex subunit 3	35.888 - 35.964			1
F8	2	coagulation factor VIII	36.013 - 36.155	1		1
MPP1	1	MAGUK p55 scaffold protein 1	36.176 - 36.209			1
DKC1	2	dyskerin pseudouridine synthase 1	36.211 - 36.223	1		1
GAB3	4	GRB2 associated binding protein 3	36.237 - 36.321	1		3
ATP2B3	4	ATPase plasma membrane Ca2+ transporting 3	36.745 - 36.805	2		2
CCNQ	2	cyclin Q	36.810 - 36.825	1		1
PNCK	2	pregnancy up-regulated nonubiquitous CaM kinase	36.891 - 36.895	1	0	1
L1CAM	2	L1 cell adhesion molecule	37.076 - 37.090	1		1
IRAK1	1	interleukin 1 receptor associated kinase 1	37.212 - 37.220
FLNA	1	filamin A	37.397 - 37.422	1
TAFAZZIN	1	tafazzin, phospholipid-lysophospholipid transacylase	37.465 - 37.473			1
IKBKG	2	inhibitor of nuclear factor kappa B kinase regulatory subunit gamma	37.587 - 37.604	2
Metazoa_SRP	1	Metazoan signal recognition particle RNA	37.818 - 37.818	1
PABPC5	2	poly(A) binding protein cytoplasmic 5	39.337 - 39.339	1		1
U4	4	U4 spliceosomal RNA	42.850 - 42.851			4
5S_rRNA	2	5S ribosomal RNA	45.018 - 45.020	1		1
DIAPH2	25	diaphanous related formin 2	45.450 - 46.050	12		13
ZMAT1	1	zinc finger matrin-type 1	50.345 - 50.387	1
DRP2	14	dystrophin related protein 2	50.913 - 50.956			14
CENPI	25	centromere protein I	50.994 - 51.062			25
TMEM35A	11	transmembrane protein 35A	51.064 - 51.076			11
MORF4L2	1	mortality factor 4 like 2	52.424 - 52.436			1
GLRA4	2	glycine receptor alpha 4	52.465 - 52.478			2
COL4A5	4	collagen type IV alpha 5 chain	57.288 - 57.391			4
ARAF	18	A-Raf proto-onco, serine/threonine kinase	85.918 - 85.943		18
SYN1	29	synapsin I	85.929 - 85.992		29
ELK1	2	ETS transcription factor ELK1	86.007 - 86.022		2
UXT	1	ubiquitously expressed prefoldin like chaperone	86.023 - 86.030		1
ZNF81	1	zinc finger protein 81	86.216 - 86.340		1
PORCN	18	porcupine O-acyltransferase	86.646 - 86.656		18
EBP	3	EBP cholestenol delta-isomerase	86.657 - 86.662		3
TBC1D25	8	TBC1 domain family member 25	86.664 - 86.678		8
RBM3	10	RNA binding motif protein 3	86.690 - 86.694		10
WDR13	13	WD repeat domain 13	86.707 - 86.714		13
WAS	11	WASP actin nucleation promoting factor	86.765 - 86.772		11
SUV39H1	5	SUV39H1 histone lysine methyltransferase	86.777 - 86.790		5
GLOD5	18	glyoxalase domain containing 5	86.882 - 86.895		18
GATA1	13	GATA binding protein 1	86.899 - 86.906		13
HDAC6	3	histone deacetylase 6	86.914 - 86.934		3
PCSK1N	3	proprotein convertase subtilisin/kexin type 1 inhibitor	86.939 - 86.944		3
SLC38A5	1	solute carrier family 35 member A2	87.019 - 87.026		1
PIM2	1	Pim-2 proto-onco, serine/threonine kinase	87.028 - 87.034		1
OTUD5	5	OTU deubiquitinase 5	87.037 - 87.064		5
CCDC120	1	coiled-coil domain containing 120	87.136 - 87.152		1
MAGIX	1	MAGI family member, X-linked	87.290 - 87.213		1
PPP1R3F	2	protein phosphatase 1 regulatory subunit 3F	87.307 - 87.324		2
PAGE4	11	PAGE family member 4	87.516 - 87.520		11
CLCN5	19	chloride voltage-gated channel 5	87.634 - 87.811		19
DGKK	45	diacylglycerol kinase kappa	88.033 - 88.205		45
SHROOM4	1	shroom family member 4	88.412 - 88.541		1
MAGED4B	1	melanoma antigen family D, 4B	89.587 - 89.595		1
IQSEC2	1	IQ motif and Sec7 domain ArfGEF 2	90.684 - 90.726		1
SMC1A	1	structural maintenance of chromosomes 1A	90.821 - 90.855		1
HUWE1	1	HECT, UBA and WWE domain containing E3 ubiquitin protein ligase 1	90.965 - 91.123		1
HEPH	1	hephaestin	94.232 - 94.370		1
MSN	1	moesin	94.696 - 94.769		1
ZC3H12B	1	zinc finger CCCH-type containing 12B	94.980 - 94.154		1
ZC4H2	2	zinc finger C4H2-type containing	95.636 - 95.712		2
ARHGEF9	1	Cdc42 guanine nucleotide exchange factor 9	96.256 - 96.675		1
KDM6A	28	lysine demethylase 6A	98.634 - 98.814		28
DUSP21	2	dual specificity phosphatase 21	98.836 - 98.837		2
EFHC2	3	EF-hand domain containing 2	99.290 - 99.487		3
MAOA	3	monoamine oxidase A	99.933 - 100.014		3
CASK	19	calcium/calmodulin dependent serine protein kinase	101.700 - 102.072		19
NYX	1	nyctalopin	102.107 - 102.179		1
DDX3X	1	DEAD-box helicase 3 X-linked	102.219 - 102.232		1
USP9X	1	ubiquitin specific peptidase 9 X-linked	102.323 - 102.437		1
* U6 with multiple localisations
gene abbreviation	abbreviation of gene idetified via ensembl/VGNC 1,2
No. sign. SNPs	number of genome-wide significant SNPs per gene
gene name	gene idetified via ensembl/VGNC 1,2
region (in kb)	gene region on BTAX in kilo basepairs
SNPs per trait	number of genome-wide significant SNPs per trait and gene
CEm	calving ease maternal
NGV	retained placenta
SBm	stillbrith maternal
1	McLaren W, Gil L, Hunt SE, Riat HS, Ritchie GRS, Thormann A, et al. The Ensembl Variant Effect Predictor. Genome Biol. 2016;17:122. doi:10.1186/s13059-016-0974-4.
2	Tweedie S, Braschi B, Gray K, Jones TEM, Seal RL, Yates B, Bruford EA. Genenames.org: the HGNC and VGNC resources in 2021. Nucleic Acids Res. 2021;49:D939-D946. doi:10.1093/nar/gkaa980.
