# Supplementary material for: Genetic and genomic analysis of reproduction traits in holstein cattle using SNP chip data and imputed sequence level genotypes
Source: BMC Genomics. 2024 Sep 19;25:880. doi: 10.1186/s12864-024-10782-5 (PMC11411901; doi:10.1186/s12864-024-10782-5)
Supplement: Supplementary file 2 — Additional file 2: Genome-wide significant SNPs per trait: Results of GWAS summary statistics for all genome-wide significant SNPs identified per analysed trait. Results are separate for each trait, namely, calving ease direct and maternal (CEd/CEm), calving to first insemination (CFc), days open (DOc), first to successful insemination heifer (FSh), retained placenta (NGV), non-return rate 56 heifer (NRh) and stillbirth direct and maternal (SBd/SBm) [file 12864_2024_10782_MOESM2_ESM.xlsx]

## Sheet: Sig_SNPs_including_genes_CEd
Additional file 2. Genome-wide significant SNPs per trait: Results of GWAS summary statistics for all genome-wide significant SNPs identified per analysed trait. Results are separate for each trait, here calving ease direct (CEd)
Chr	SNP	bp	A1	A2	Freq	b	se	p	SYMBOL	distance
18	rs380134955	57055186	A	G	0.0284662	-4.04925	0.661063	9.04761e-10	CTU1	3559
18	rs110801791	57057494	A	C	0.0284228	-4.09871	0.661554	5.80706e-10	CTU1	1251
18	rs135201409	57057660	A	T	0.0284662	-4.04925	0.661063	9.04761e-10	CTU1	1085
18	rs136514631	57057672	C	T	0.0284662	-4.04925	0.661063	9.04761e-10	CTU1	1073
18	rs110572377	57057951	A	G	0.0284662	-4.04925	0.661063	9.04761e-10	CTU1	794
18	rs109371542	57058343	C	T	0.0284373	-4.08283	0.661308	6.66362e-10	CTU1	402
18	rs135253383	57061532	G	A	0.0285822	-4.05271	0.659659	8.0647e-10	CTU1	0
18	rs134968222	57062793	A	G	0.0280604	-4.15148	0.666263	4.63486e-10	CTU1	0
Chr	chromosome
SNP	rsID of marker or individual identifier
bp	base pair position on chromosome
A1	reference allele
A2	alternate allel
Freq	minor allele Frequenzy
b	SNP effect
se	standard error
p	p-value
SYMBOL	gene idetified via ensembl/VGNC 1,2
distance	Distance between SNP and Gene
1	McLaren W, Gil L, Hunt SE, Riat HS, Ritchie GRS, Thormann A, et al. The Ensembl Variant Effect Predictor. Genome Biol. 2016;17:122. doi:10.1186/s13059-016-0974-4.
2	Tweedie S, Braschi B, Gray K, Jones TEM, Seal RL, Yates B, Bruford EA. Genenames.org: the HGNC and VGNC resources in 2021. Nucleic Acids Res. 2021;49:D939-D946. doi:10.1093/nar/gkaa980.

## Sheet: Sig_SNPs_including_genes_CEm
Additional file 2. Genome-wide significant SNPs per trait: Results of GWAS summary statistics for all genome-wide significant SNPs identified per analysed trait. Results are separate for each trait, here calving ease maternal (CEm)
Chr	SNP	bp	A1	A2	Freq	b	se	p	SYMBOL	distance
X	rs211217450	32856421	G	A	0.0575702	-2.12431	0.356727	2.60086e-09
X	rs443294053	33000856	A	C	0.0559469	-2.20922	0.361489	9.87302e-10
X	rs211219421	33039822	T	A	0.0559614	-2.20888	0.361422	9.86101e-10
X	rs209751546	33089430	G	C	0.0559469	-2.20694	0.361476	1.02568e-09	MAMLD1	4085
X	rs469875587	33261831	A	AGTTTTGTTTT	0.0561933	-2.17042	0.360411	1.72193e-09	MTM1	5965
X	rs210806759	33326420	G	C	0.0558889	-2.24403	0.361697	5.49828e-10	MTM1	0
X	X_33386162	33386162	GAA	GA	0.0717164	-1.97215	0.326235	1.49236e-09	MTMR1	0
X	rs208542713	33388924	C	T	0.05557	-2.22955	0.362963	8.11688e-10	MTMR1	0
X	rs438356705	33484420	A	AAC	0.05557	-2.23276	0.362862	7.59407e-10	CD99L2	0
X	rs445090051	33524606	A	G	0.05557	-2.23276	0.362862	7.59407e-10	CD99L2	0
X	rs208899885	33663768	T	C	0.0554106	-2.21217	0.3634	1.14751e-09
X	rs457504098	33749015	G	A	0.0554106	-2.21217	0.3634	1.14751e-09
X	rs207949867	33796961	A	G	0.0626141	-2.01918	0.340031	2.88122e-09
X	X_33804474	33804474	T	TA	0.0554106	-2.21217	0.3634	1.14751e-09
X	X_33804475	33804475	*	AT	0.0554106	-2.21217	0.3634	1.14751e-09
X	rs210412230	33881283	G	C	0.0554106	-2.21217	0.3634	1.14751e-09
X	rs211463915	33899651	C	T	0.0554541	-2.20199	0.363283	1.34976e-09
X	rs454096110	34057662	A	G	0.0553526	-2.18408	0.363657	1.90282e-09
X	rs444253610	34080851	G	A	0.0553961	-2.20558	0.363473	1.29456e-09	U6	2710
X	rs209723415	34208877	T	C	0.0549758	-2.2178	0.364511	1.16993e-09	CNGA2	0
X	rs211407017	34215403	C	G	0.0549758	-2.2178	0.364511	1.16993e-09	CNGA2	0
X	rs210869189	34247740	C	A	0.0549758	-2.2178	0.364511	1.16993e-09
X	rs450679818	34276353	C	T	0.0549758	-2.2178	0.364511	1.16993e-09
X	X_34407323	34407323	C	G	0.0549903	-2.22676	0.364474	9.99351e-10
X	X_34409499	34409499	A	C	0.0549903	-2.22676	0.364474	9.99351e-10
X	rs718489239	34468763	G	A	0.0549613	-2.23142	0.364515	9.26396e-10	GABRE	8584
X	X_34468764	34468764	C	T	0.0549613	-2.23142	0.364515	9.26396e-10	GABRE	8585
X	rs210093125	34474958	C	A	0.0549903	-2.23949	0.36442	7.97846e-10
X	rs208506928	34477323	G	A	0.0549903	-2.23949	0.36442	7.97846e-10
X	rs208816404	34592226	T	C	0.0550628	-2.22127	0.36417	1.06382e-09	GABRA3	9887
X	rs476796653	34830413	G	A	0.0674841	-2.03076	0.335051	1.35229e-09	GABRA3	0
X	rs208934945	34835076	A	G	0.06789	-2.01363	0.333789	1.6131e-09	GABRA3	0
X	rs210410877	34847176	C	G	0.0678755	-2.01304	0.333922	1.65515e-09	GABRA3	4631
X	X_35045635	35045635	A	ATTTT	0.0589037	-2.19857	0.352939	4.68447e-10	GABRQ	574
X	rs207829013	35049403	G	C	0.0675421	-2.01341	0.334886	1.83006e-09	GABRQ	0
X	X_35053029	35053029	AG	A	0.0675421	-2.01341	0.334886	1.83006e-09	GABRQ	0
X	rs209655920	35055751	G	T	0.0675856	-2.01111	0.334733	1.87721e-09	GABRQ	0
X	rs211032418	35056299	A	G	0.0675856	-2.01111	0.334733	1.87721e-09	GABRQ	0
X	X_35059416	35059416	AACAC	AACACACAC	0.0676001	-2.04293	0.334599	1.02414e-09	GABRQ	0
X	rs208600511	35060601	T	C	0.0674696	-2.03215	0.33499	1.30904e-09	GABRQ	0
X	rs209809307	35060603	T	C	0.0674696	-2.03215	0.33499	1.30904e-09	GABRQ	0
X	rs208782463	35068284	C	T	0.0675856	-2.01111	0.334733	1.87721e-09	GABRQ	7509
X	rs210467655	35068837	T	C	0.0675856	-2.01111	0.334733	1.87721e-09	GABRQ	8062
X	X_35070723	35070723	TA	T	0.0818042	-1.87635	0.31415	2.33237e-09	GABRQ	9948
X	rs1116850760	35072132	A	C	0.0676001	-2.01112	0.3347	1.87e-09
X	rs469237743	35300888	G	C	0.0675856	-2.01111	0.334733	1.87721e-09
X	X_35300891	35300891	T	C	0.0675856	-2.01111	0.334733	1.87721e-09
X	rs446003608	35300897	C	G	0.0675856	-2.01111	0.334733	1.87721e-09
X	X_35300901	35300901	T	C	0.0675856	-2.01111	0.334733	1.87721e-09
X	rs457918733	35301953	T	C	0.0675856	-2.01111	0.334733	1.87721e-09
X	X_35310453	35310453	AAC	A	0.0675856	-2.01111	0.334733	1.87721e-09
X	X_35319278	35319278	T	C	0.0604545	-2.21102	0.348181	2.15032e-10	VAMP7	7931
X	X_35367349	35367349	*	A	0.0668174	-2.02222	0.336734	1.90849e-09
X	X_35429656	35429656	TC	TCCC	0.0612807	-2.13428	0.345602	6.59285e-10
X	X_35452727	35452727	CAGAGAGAT	GAGAGAGAT	0.0675421	-2.00733	0.334897	2.0492e-09	SPRY3	5463
X	rs477905994	35459262	C	T	0.0676436	-1.99136	0.334597	2.65653e-09
X	rs1117736704	35493302	A	G	0.0635997	-2.02783	0.338269	2.03824e-09
X	rs481259261	35493304	A	G	0.0635997	-2.02783	0.338269	2.03824e-09
X	X_35609340	35609340	ATT	AT	0.0687741	-1.97438	0.331276	2.52331e-09	TMLHE	6450
X	rs446438241	36015119	C	T	0.0550193	-2.16757	0.364576	2.75672e-09	F8	0
X	X_36225990	36225990	A	ATGTGTGTG	0.0540627	-2.21538	0.366022	1.4254e-09	DKC1	2980
X	X_36225996	36225996	*	G	0.0529466	-2.26449	0.368691	8.14968e-10
X	rs437800599	36304496	C	T	0.0535409	-2.18523	0.367975	2.87578e-09	GAB3	0
X	X_36445619	36445619	A	G	0.0545555	-2.26563	0.365564	5.73197e-10
X	rs209409625	36766891	A	C	0.0530481	-2.42255	0.370344	6.0966e-11	ATP2B3	0
X	rs457169888	36809868	A	T	0.0530626	-2.42235	0.370291	6.07998e-11	ATP2B3	2387
X	rs208275191	36820082	A	G	0.053251	-2.39477	0.36949	9.09456e-11	CCNQ	0
X	rs210916153	36891248	A	G	0.0530336	-2.41438	0.370391	7.10334e-11	PNCK	365
X	rs208060152	37088072	T	C	0.0531206	-2.26243	0.370057	9.73287e-10	L1CAM	0
X	rs209712910	37204253	C	T	0.0528887	-2.2541	0.370487	1.17098e-09	IRAK1	8372
X	rs210130238	37411169	T	C	0.0529032	-2.26386	0.37044	9.88406e-10	FLNA	0
X	rs211673590	37593058	A	G	0.0529176	-2.26165	0.370383	1.02e-09	IKBKG	0
X	rs211523372	37597166	A	G	0.0529466	-2.27313	0.370277	8.30405e-10	IKBKG	0
X	rs447369162	37697193	T	C	0.0529176	-2.26165	0.370383	1.02e-09
X	X_37718654	37718654	TGC	T	0.0528452	-2.23168	0.37067	1.73703e-09
X	X_37823766	37823766	CCCCC	TCCCC	0.053251	-2.19886	0.368777	2.48283e-09	Metazoa_SRP	5410
X	rs473194916	37866122	C	T	0.0529176	-2.26165	0.370383	1.02e-09
X	rs453640129	37964781	A	G	0.0529321	-2.27535	0.370334	8.04541e-10
X	rs435508465	38004402	A	G	0.0529321	-2.27535	0.370334	8.04541e-10
X	X_38026657	38026657	CTATCTA	CTATCTATATCTA	0.0529321	-2.27535	0.370334	8.04541e-10
X	rs447367667	38035019	C	G	0.0529032	-2.26386	0.37044	9.88406e-10
X	rs468834454	38036193	A	G	0.0529032	-2.26386	0.37044	9.88406e-10
X	rs462200473	38041424	C	G	0.0529321	-2.27535	0.370334	8.04541e-10
X	rs445400588	38051237	T	C	0.0529032	-2.26386	0.37044	9.88406e-10
X	rs435499746	38112740	A	C	0.0528887	-2.2541	0.370487	1.17098e-09
X	X_38368902	38368902	A	G	0.0529032	-2.26386	0.37044	9.88406e-10
X	X_38369203	38369203	G	A	0.0529032	-2.26386	0.37044	9.88406e-10
X	rs433643519	38409544	T	TAC	0.0529032	-2.26386	0.37044	9.88406e-10
X	rs436534279	38465066	C	G	0.0529321	-2.27535	0.370334	8.04541e-10
X	rs444004678	38508911	A	G	0.0529032	-2.26386	0.37044	9.88406e-10
X	rs459046295	38514699	T	C	0.0529032	-2.26386	0.37044	9.88406e-10
X	rs447072185	38516342	A	G	0.0529032	-2.26386	0.37044	9.88406e-10
X	rs433575657	38521016	G	T	0.0529032	-2.26386	0.37044	9.88406e-10
X	rs1118001057	38538101	A	C	0.0529032	-2.26386	0.37044	9.88406e-10
X	rs467413474	38550556	G	GTCCTTTATGTAGTCATAGTT	0.0529032	-2.26386	0.37044	9.88406e-10
X	X_38552894	38552894	TAA	TA	0.0529032	-2.26386	0.37044	9.88406e-10
X	rs481943769	38571918	T	C	0.0529321	-2.27535	0.370334	8.04541e-10
X	rs467613425	38621467	A	G	0.0529321	-2.27535	0.370334	8.04541e-10
X	rs439599809	38638468	C	T	0.0529321	-2.27535	0.370334	8.04541e-10
X	X_38670571	38670571	CTA	C	0.0529032	-2.26386	0.37044	9.88406e-10
X	rs454252684	38679383	C	T	0.0529032	-2.26386	0.37044	9.88406e-10
X	rs442302618	38685116	T	C	0.0529032	-2.26386	0.37044	9.88406e-10
X	rs441330942	38685858	G	C	0.0529032	-2.26386	0.37044	9.88406e-10
X	X_38740224	38740224	A	T	0.0543526	-2.18592	0.364272	1.96354e-09
X	X_38760746	38760746	TTGTGTGTGTG	TTGTGTGTG	0.0529032	-2.26386	0.37044	9.88406e-10
X	rs458022192	38818088	T	C	0.0529032	-2.26386	0.37044	9.88406e-10
X	rs447898010	38962799	G	A	0.048468	-2.52355	0.378112	2.48788e-11
X	rs472859272	38970347	C	G	0.0496275	-2.42869	0.371893	6.54948e-11
X	X_38988222	38988222	AATAT	AAT	0.049555	-2.44039	0.372142	5.4654e-11
X	rs211272458	39003348	G	C	0.0503812	-2.47556	0.371239	2.58637e-11
X	rs210638688	39008046	T	C	0.0489608	-2.46376	0.374556	4.77381e-11
X	rs210009044	39025842	A	C	0.0530046	-2.37277	0.366784	9.85683e-11
X	X_39040606	39040606	TAA	TA	0.0524538	-2.37666	0.370329	1.3835e-10
X	rs210949079	39077801	T	C	0.0530771	-2.35782	0.366556	1.25629e-10
X	X_39110176	39110176	GA	G	0.0530916	-2.35308	0.366502	1.35937e-10
X	rs211548912	39127029	A	G	0.0530916	-2.35308	0.366502	1.35937e-10
X	rs210471788	39171596	A	G	0.0517001	-2.41972	0.373256	9.00762e-11
X	X_39180559	39180559	CAA	CA	0.0530916	-2.35308	0.366502	1.35937e-10
X	rs433644968	39246675	G	A	0.0530916	-2.35308	0.366502	1.35937e-10
X	rs208536115	39328639	A	G	0.0526423	-2.34177	0.369421	2.312e-10	PABPC5	8947
X	rs463825261	39373661	C	A	0.0518306	-2.41409	0.372766	9.40918e-11
X	rs432068646	39381677	T	A	0.0518306	-2.41409	0.372766	9.40918e-11
X	X_39394413	39394413	GCACACA	GCACA	0.0517291	-2.42528	0.373136	8.04662e-11
X	rs209809981	39413425	A	C	0.0518306	-2.41409	0.372766	9.40918e-11
X	rs432471114	39432307	C	T	0.0530916	-2.35308	0.366502	1.35937e-10
X	rs454320442	39433511	C	T	0.0530916	-2.35308	0.366502	1.35937e-10
X	rs458009085	39437902	G	C	0.0518306	-2.41409	0.372766	9.40918e-11
X	rs211562483	39448776	A	G	0.0517146	-2.43017	0.373191	7.42189e-11
X	rs207628983	39685102	G	A	0.0518306	-2.41409	0.372766	9.40918e-11
X	X_39687175	39687175	T	TA	0.0539467	-2.26805	0.364936	5.13474e-10
X	rs438694167	39695791	T	G	0.0527002	-2.34615	0.369255	2.10148e-10
X	rs208229895	39741482	T	C	0.0530481	-2.3069	0.368705	3.9305e-10
X	rs209418654	39749633	A	T	0.0518306	-2.41409	0.372766	9.40918e-11
X	X_39788189	39788189	G	GA	0.0519465	-2.43754	0.372031	5.6781e-11
X	rs436469684	39814667	A	AG	0.0543526	-2.19901	0.364398	1.59316e-09
X	rs208474153	39822489	T	G	0.054367	-2.20699	0.364433	1.39585e-09
X	rs479386557	39837218	T	C	0.0531785	-2.31146	0.368235	3.44879e-10
X	rs210203862	39890495	G	T	0.0543091	-2.2018	0.364526	1.53937e-09
X	rs458383003	39895677	G	T	0.053222	-2.31518	0.368109	3.18723e-10
X	rs208597322	39916114	C	A	0.0533959	-2.28785	0.367253	4.67552e-10
X	rs481555073	39928718	A	G	0.053193	-2.3063	0.3682	3.75904e-10
X	rs475930034	39972993	G	C	0.0533815	-2.29093	0.36732	4.46337e-10
X	X_39972994	39972994	AAT	A	0.0533815	-2.29093	0.36732	4.46337e-10
X	X_39972995	39972995	GGT	G	0.0533815	-2.29093	0.36732	4.46337e-10
X	rs447347632	39986465	C	T	0.0533959	-2.28785	0.367253	4.67552e-10
X	rs209088461	40010088	C	T	0.0532365	-2.31002	0.368073	3.47463e-10
X	rs469295059	40088220	A	G	0.0544105	-2.2042	0.364306	1.44473e-09
X	rs516913821	40136450	T	C	0.0550048	-2.25298	0.36338	5.64397e-10
X	rs462352393	40320233	A	T	0.0532365	-2.31002	0.368073	3.47463e-10
X	rs448033939	40418296	T	A	0.0516857	-2.42038	0.373294	8.94198e-11
X	rs385569655	40502030	C	T	0.053193	-2.30281	0.368146	3.97158e-10
X	rs210080945	40522701	G	A	0.0532365	-2.31002	0.368073	3.47463e-10
X	rs476260925	40525761	T	TAC	0.0532365	-2.31002	0.368073	3.47463e-10
X	rs799432844	40576871	A	G	0.053251	-2.31081	0.368017	3.40605e-10
X	X_40593509	40593509	TGGGGGG	TGG	0.0521785	-2.41465	0.37083	7.4415e-11
X	rs444771066	40597268	A	C	0.0518451	-2.40488	0.372709	1.10066e-10
X	X_40707997	40707997	TA	TAAA	0.0534394	-2.24208	0.36731	1.03411e-09
X	rs208253951	40726113	G	A	0.053251	-2.30106	0.368018	4.0375e-10
X	rs211092431	40754873	C	T	0.0572079	-2.12337	0.350814	1.42436e-09
X	rs208506733	40755426	A	G	0.053251	-2.30106	0.368018	4.0375e-10
X	rs210137536	40835465	C	T	0.053251	-2.30106	0.368018	4.0375e-10
X	X_40841554	40841554	TG	T	0.053251	-2.30106	0.368018	4.0375e-10
X	rs209175160	40865781	G	A	0.0533959	-2.28201	0.367264	5.18011e-10
X	rs208714875	40889410	T	A	0.053251	-2.30106	0.368018	4.0375e-10
X	rs207791895	40966816	T	C	0.053251	-2.30106	0.368018	4.0375e-10
X	rs450123747	41084349	T	C	0.053251	-2.30106	0.368018	4.0375e-10
X	rs446519200	41095743	T	G	0.0533815	-2.29328	0.36725	4.25257e-10
X	rs474072272	41186714	G	A	0.053251	-2.30106	0.368018	4.0375e-10
X	rs452728065	41248597	C	G	0.053251	-2.30106	0.368018	4.0375e-10
X	rs385205208	41258440	T	G	0.0534249	-2.27139	0.367106	6.12124e-10
X	rs386071790	41269487	G	A	0.0533959	-2.27571	0.367197	5.73548e-10
X	rs525658622	41406341	A	AAAT	0.0616285	-2.07835	0.344913	1.68359e-09
X	rs435860702	41436830	T	G	0.053251	-2.30106	0.368018	4.0375e-10
X	rs482861078	41581052	A	G	0.053251	-2.30106	0.368018	4.0375e-10
X	rs385553724	41585038	G	A	0.0534249	-2.25706	0.367118	7.8436e-10
X	rs445671639	41724864	T	C	0.053251	-2.30106	0.368018	4.0375e-10
X	X_41767857	41767857	A	G	0.0533815	-2.28769	0.367397	4.76166e-10
X	rs437001495	41909058	A	G	0.053251	-2.30106	0.368018	4.0375e-10
X	X_41931522	41931522	A	AT	0.053251	-2.30106	0.368018	4.0375e-10
X	X_41931523	41931523	*	T	0.053251	-2.30106	0.368018	4.0375e-10
X	rs432757102	41948741	A	G	0.053251	-2.30106	0.368018	4.0375e-10
X	rs460158728	41967837	T	G	0.053251	-2.30106	0.368018	4.0375e-10
X	X_42014530	42014530	CAA	CA	0.0543236	-2.29381	0.363561	2.80305e-10
X	X_42016830	42016830	TG	TGG	0.053251	-2.30106	0.368018	4.0375e-10
X	X_42017127	42017127	ATT	AT	0.053251	-2.30106	0.368018	4.0375e-10
X	rs468340675	42030923	A	G	0.053251	-2.30106	0.368018	4.0375e-10
X	rs471571693	42275185	G	A	0.053251	-2.30106	0.368018	4.0375e-10
X	rs378426028	42290169	A	G	0.0534104	-2.24325	0.367173	9.99269e-10
X	rs463441558	42332421	C	T	0.053251	-2.30106	0.368018	4.0375e-10
X	rs480586716	42379040	T	C	0.0532655	-2.28746	0.367973	5.08771e-10
X	rs379548716	42380611	G	A	0.053367	-2.26514	0.367317	6.97282e-10
X	X_42431894	42431894	C	A	0.0531495	-2.3186	0.368364	3.08747e-10
X	rs458138032	42483208	C	T	0.0532655	-2.28746	0.367973	5.08771e-10	U6	5628
X	rs384543380	42500040	G	C	0.0534104	-2.24325	0.367173	9.99269e-10
X	rs723209154	42519232	T	G	0.0532655	-2.28746	0.367973	5.08771e-10
X	rs436350622	42540804	G	C	0.0518596	-2.39091	0.372663	1.40139e-10
X	rs482903769	42546223	G	T	0.0518596	-2.39091	0.372663	1.40139e-10
X	X_42553691	42553691	AGTGTGTGT	AGTGTGTGTGTGTGT	0.0655564	-2.20732	0.332753	3.27832e-11
X	X_42554048	42554048	TACACAC	TACACACACAC	0.136084	-1.50292	0.242941	6.15733e-10
X	rs525084998	42583350	A	AT	0.0532655	-2.28746	0.367973	5.08771e-10
X	rs384436876	42586912	T	A	0.0533235	-2.26649	0.367563	6.99192e-10
X	rs441501989	42612609	T	C	0.0532655	-2.28746	0.367973	5.08771e-10
X	X_42631939	42631939	TG	T	0.0532655	-2.28746	0.367973	5.08771e-10
X	rs468187940	42640118	C	T	0.0534684	-2.33643	0.367083	1.95492e-10
X	rs439423266	42641474	G	C	0.0534829	-2.34277	0.367024	1.73457e-10
X	rs437337939	42665992	T	G	0.0534829	-2.34277	0.367024	1.73457e-10
X	X_42682953	42682953	TTCC	T	0.0703539	-1.96721	0.323819	1.23953e-09
X	rs458279066	42713885	T	C	0.0534684	-2.33307	0.367095	2.07751e-10
X	rs469921064	42739900	C	T	0.0534684	-2.33307	0.367095	2.07751e-10
X	rs433420820	42785261	T	C	0.0535119	-2.33376	0.366881	2.00344e-10
X	rs482738744	42815746	T	G	0.052077	-2.43375	0.371664	5.82128e-11
X	rs382225889	42890165	C	T	0.0537293	-2.29082	0.365958	3.85511e-10
X	rs386108657	42903627	G	T	0.0537293	-2.29082	0.365958	3.85511e-10
X	rs440670316	42950898	G	C	0.0535119	-2.33376	0.366881	2.00344e-10
X	rs470980348	42951163	G	C	0.0535119	-2.33376	0.366881	2.00344e-10
X	rs435961386	43067329	T	C	0.0535119	-2.33376	0.366881	2.00344e-10
X	rs482021819	43074050	T	G	0.0535119	-2.33376	0.366881	2.00344e-10
X	rs208096331	43178748	G	A	0.0536279	-2.28796	0.366268	4.19273e-10
X	rs380504289	43186957	G	C	0.0536423	-2.28285	0.366232	4.56617e-10
X	rs446316660	43190090	G	T	0.0535119	-2.33376	0.366881	2.00344e-10
X	rs458218918	43200167	A	G	0.0535119	-2.33376	0.366881	2.00344e-10
X	X_43284755	43284755	G	A	0.0535844	-2.36918	0.366626	1.03243e-10
X	rs452094846	43296336	G	A	0.0535699	-2.37432	0.366661	9.44924e-11
X	rs479596213	43347642	G	A	0.0535699	-2.37432	0.366661	9.44924e-11
X	rs466991375	43364698	T	C	0.0535844	-2.36918	0.366626	1.03243e-10
X	rs465006016	43475156	A	T	0.0534684	-2.39184	0.367001	7.16099e-11
X	rs477842463	43571161	A	G	0.0535554	-2.36517	0.366668	1.11511e-10
X	X_43602636	43602636	T	C	0.0535699	-2.37432	0.366661	9.44924e-11
X	X_43626409	43626409	CCC	ACC	0.0535699	-2.37432	0.366661	9.44924e-11
X	rs720551220	43722046	A	G	0.0535264	-2.35153	0.366799	1.44602e-10
X	rs441225994	43860078	T	G	0.0535119	-2.3557	0.366864	1.35208e-10
X	X_44187539	44187539	CT	CTTT	0.149622	-1.39662	0.234455	2.57109e-09
X	X_44288892	44288892	CTTTTTT	CTTT	0.0535409	-2.37015	0.366729	1.02686e-10
X	rs379316653	44340102	A	G	0.0535119	-2.3557	0.366864	1.35208e-10
X	X_44345197	44345197	T	TA	0.0535119	-2.3557	0.366864	1.35208e-10
X	X_44345198	44345198	*	A	0.0535119	-2.3557	0.366864	1.35208e-10
X	rs464073207	44431165	T	C	0.0535699	-2.37432	0.366661	9.44924e-11
X	rs455902414	44483090	T	C	0.0535699	-2.37432	0.366661	9.44924e-11
X	rs382038369	44525184	T	C	0.150274	-1.41214	0.234838	1.81837e-09
X	rs378721102	44561284	T	C	0.112053	-1.57451	0.264975	2.81367e-09
X	X_44561989	44561989	CT	CTTT	0.144346	-1.48921	0.238536	4.28848e-10
X	rs442042864	44617090	T	C	0.0535699	-2.37432	0.366661	9.44924e-11
X	rs482172343	44711146	T	C	0.0535699	-2.37432	0.366661	9.44924e-11
X	rs523323888	44733427	A	T	0.151984	-1.39435	0.233779	2.45536e-09
X	rs453557072	44757620	C	G	0.0535119	-2.3557	0.366864	1.35208e-10
X	rs481592599	44821652	A	G	0.0535699	-2.37432	0.366661	9.44924e-11
X	rs434424940	44900754	T	C	0.0535699	-2.37432	0.366661	9.44924e-11
X	rs448769205	44958666	C	G	0.0535699	-2.37432	0.366661	9.44924e-11
X	rs480840394	45027521	A	G	0.0537728	-2.34081	0.365888	1.57838e-10	5S_rRNA	8276
X	X_45307759	45307759	CT	C	0.0538308	-2.32684	0.365611	1.96236e-10
X	rs208129241	45312962	C	A	0.0523814	-2.43451	0.370453	4.97471e-11
X	rs438154694	45369664	A	C	0.0537728	-2.30827	0.365811	2.78995e-10
X	rs449867734	45392697	T	G	0.0537293	-2.32411	0.36603	2.16003e-10
X	rs435772053	45398103	G	A	0.0537728	-2.30827	0.365811	2.78995e-10
X	rs209495378	45474038	T	C	0.0538598	-2.33803	0.365509	1.58846e-10	DIAPH2	0
X	rs207813124	45487886	G	A	0.0538598	-2.33803	0.365509	1.58846e-10	DIAPH2	0
X	rs722862057	45490111	T	G	0.0538598	-2.33803	0.365509	1.58846e-10	DIAPH2	0
X	rs445276608	45490112	G	T	0.0538598	-2.33803	0.365509	1.58846e-10	DIAPH2	0
X	X_45504310	45504310	TTGTGTGTGTGTGTG	TTGTGTGTG	0.0538598	-2.33803	0.365509	1.58846e-10	DIAPH2	0
X	rs451497130	45529460	T	C	0.0538598	-2.33803	0.365509	1.58846e-10	DIAPH2	0
X	rs447750254	45670534	C	A	0.0538453	-2.32497	0.365563	2.01799e-10	DIAPH2	0
X	rs211517977	45674619	G	A	0.0538453	-2.32497	0.365563	2.01799e-10	DIAPH2	0
X	X_45686690	45686690	TAA	TA	0.0537873	-2.32084	0.365891	2.25351e-10	DIAPH2	0
X	rs208541605	45690341	A	G	0.0538598	-2.32319	0.365507	2.06955e-10	DIAPH2	0
X	rs209002101	45861875	G	T	0.055715	-2.18616	0.358689	1.09538e-09	DIAPH2	0
X	rs438133648	45950746	C	T	0.0536423	-2.32169	0.366244	2.30962e-10	DIAPH2	0
X	rs437803984	46319004	A	T	0.05328	-2.29895	0.367932	4.14969e-10
X	X_46356440	46356440	AGACTT	GGACTT	0.0532365	-2.29413	0.368079	4.58399e-10
X	rs209361987	46473922	G	A	0.0547294	-2.24729	0.362294	5.54183e-10
X	rs208520751	46529069	G	A	0.0515552	-2.37258	0.374112	2.26953e-10
X	rs473668233	46550972	A	G	0.0514827	-2.36707	0.374404	2.57806e-10
X	rs452233437	46621395	T	G	0.0529176	-2.27458	0.369516	7.48025e-10
X	rs449881193	46686252	C	T	0.0529466	-2.27542	0.369433	7.30995e-10
X	rs458683011	46934514	G	C	0.053164	-2.25884	0.368615	8.90435e-10
X	rs458998647	46992068	G	A	0.053164	-2.26807	0.368628	7.6162e-10
X	rs468319489	46999283	G	C	0.053193	-2.26932	0.368435	7.30446e-10
X	rs1118023981	47047293	A	G	0.0531785	-2.26808	0.368608	7.59865e-10
X	rs440405123	47066996	C	A	0.0531785	-2.2693	0.368454	7.32117e-10
X	rs452867724	47082904	A	G	0.053193	-2.26932	0.368435	7.30446e-10
X	rs466697115	47118333	A	G	0.0532075	-2.26686	0.368368	7.56518e-10
X	rs432966926	47139404	A	G	0.053193	-2.26932	0.368435	7.30446e-10
X	rs443327189	47146788	C	A	0.053193	-2.26932	0.368435	7.30446e-10
X	X_47163686	47163686	A	AT	0.0531785	-2.2693	0.368454	7.32117e-10
X	rs469003493	47172153	G	C	0.0531785	-2.2693	0.368454	7.32117e-10
X	rs469231995	47489175	A	C	0.0518016	-2.36885	0.373097	2.16532e-10
X	rs448469300	47498284	A	G	0.053193	-2.27391	0.368398	6.72567e-10
X	rs460969044	47586161	G	T	0.053222	-2.26941	0.368315	7.20194e-10
X	X_47606983	47606983	ATTTTT	ATTT	0.0518886	-2.37605	0.372688	1.82416e-10
X	rs480821130	47674069	T	G	0.0532365	-2.26802	0.36823	7.30857e-10
X	X_47847803	47847803	GA	GAA	0.0553237	-2.17295	0.360321	1.63364e-09
X	rs438042415	47856089	A	C	0.0521929	-2.30078	0.371381	5.82104e-10
X	rs451924749	47862476	A	C	0.0535989	-2.21155	0.366698	1.62962e-09
X	rs452928929	47863517	T	G	0.0535989	-2.21155	0.366698	1.62962e-09
X	rs432500170	47963134	G	A	0.0521785	-2.30077	0.3714	5.83439e-10
X	rs446562414	47971126	A	T	0.0522074	-2.29829	0.371314	6.03145e-10
X	rs482093578	47974811	G	A	0.051961	-2.30648	0.372251	5.79052e-10
X	rs463671234	47976361	C	T	0.0522074	-2.29829	0.371314	6.03145e-10
X	rs451397022	47985625	T	A	0.0521929	-2.29827	0.371333	6.04553e-10
X	rs479068515	47988984	C	A	0.0521929	-2.29827	0.371333	6.04553e-10
X	rs472101507	47990776	C	A	0.0521929	-2.29827	0.371333	6.04553e-10
X	rs454117771	47992655	C	G	0.0521929	-2.29827	0.371333	6.04553e-10
X	rs434110988	47992767	C	A	0.0521929	-2.29827	0.371333	6.04553e-10
X	rs461695961	47998328	C	A	0.0521785	-2.30077	0.3714	5.83439e-10
X	rs441641157	47998349	C	G	0.0536134	-2.20914	0.366633	1.68596e-09
X	rs452544960	48005935	C	T	0.0522074	-2.29829	0.371314	6.03145e-10
X	rs463278922	48031551	A	C	0.0534104	-2.25256	0.367516	8.83558e-10
X	rs463419792	48129581	T	C	0.0536423	-2.20707	0.366533	1.72843e-09
X	rs459254196	48150936	G	A	0.0536423	-2.20707	0.366533	1.72843e-09
X	rs454596387	48152270	T	A	0.0536423	-2.20707	0.366533	1.72843e-09
X	rs720845685	48178738	T	C	0.053222	-2.24918	0.368192	1.00434e-09
X	rs436485420	48258380	T	C	0.0536279	-2.19316	0.366557	2.18894e-09
X	rs208076627	48504798	G	C	0.0533525	-2.18447	0.367639	2.81756e-09
X	rs208247902	48630723	G	A	0.0534974	-2.20666	0.36713	1.84854e-09
X	rs450204567	48689898	A	G	0.0535699	-2.23743	0.366852	1.06724e-09
X	rs433798586	48753770	A	G	0.0536134	-2.20494	0.366642	1.81133e-09
X	rs209411941	48789734	C	T	0.0536279	-2.21408	0.366635	1.55149e-09
X	rs475580063	48810741	G	T	0.0535989	-2.18999	0.366732	2.34887e-09
X	X_48828645	48828645	TTTTT	ATTTT	0.0536279	-2.19731	0.366633	2.05733e-09
X	rs446878179	48856722	A	G	0.0536134	-2.19724	0.366687	2.07096e-09
X	X_48973769	48973769	G	A	0.0536134	-2.20211	0.366695	1.9098e-09
X	rs210477025	48997719	T	G	0.0540482	-2.20235	0.364899	1.58475e-09
X	rs209803980	49037636	T	C	0.0540482	-2.20235	0.364899	1.58475e-09
X	rs211314889	49059952	T	C	0.0540482	-2.20235	0.364899	1.58475e-09
X	rs209244805	49074452	G	A	0.0521929	-2.26603	0.371503	1.06327e-09
X	rs211177667	49078969	T	C	0.0540772	-2.18962	0.364815	1.94886e-09
X	rs209128868	49162235	T	C	0.0539032	-2.16934	0.365345	2.8887e-09
X	rs209812367	49198049	T	C	0.0539032	-2.16934	0.365345	2.8887e-09
X	rs459481035	50341339	C	T	0.0506131	-2.26285	0.379168	2.40272e-09	ZMAT1	4281
Chr	chromosome
SNP	rsID of marker or individual identifier
bp	base pair position on chromosome
A1	reference allele
A2	alternate allel
Freq	minor allele Frequenzy
b	SNP effect
se	standard error
p	p-value
SYMBOL	gene idetified via ensembl/VGNC 1,2
distance	Distance between SNP and Gene
1	McLaren W, Gil L, Hunt SE, Riat HS, Ritchie GRS, Thormann A, et al. The Ensembl Variant Effect Predictor. Genome Biol. 2016;17:122. doi:10.1186/s13059-016-0974-4.
2	Tweedie S, Braschi B, Gray K, Jones TEM, Seal RL, Yates B, Bruford EA. Genenames.org: the HGNC and VGNC resources in 2021. Nucleic Acids Res. 2021;49:D939-D946. doi:10.1093/nar/gkaa980.

## Sheet: Sig_SNPs_including_genes_CFc
Additional file 2. Genome-wide significant SNPs per trait: Results of GWAS summary statistics for all genome-wide significant SNPs identified per analysed trait. Results are separate for each trait, here calving to first insemination (CFc)
Chr	SNP	bp	A1	A2	Freq	b	se	p	SYMBOL	distance
6	rs210449533	86745798	G	A	0.308795	0.57954	0.093257	5.1509e-10	SLC4A4	0
6	6_86748947	86748947	ATGTG	ATG	0.479476	0.545597	0.0900519	1.37235e-09	SLC4A4	0
6	rs109937751	86750639	T	C	0.493101	0.544126	0.0911768	2.40448e-09	SLC4A4	0
6	rs209996689	86751118	C	T	0.493086	0.545194	0.0911706	2.23235e-09	SLC4A4	0
6	rs207722843	86751208	T	A	0.493101	0.544126	0.0911768	2.40448e-09	SLC4A4	0
6	rs109590003	86751248	A	G	0.493057	0.549633	0.0911741	1.65596e-09	SLC4A4	0
6	rs110285068	86751502	T	C	0.493101	0.544126	0.0911768	2.40448e-09	SLC4A4	0
6	rs137302420	86751807	T	C	0.493101	0.544126	0.0911768	2.40448e-09	SLC4A4	0
6	rs209299588	86752152	C	T	0.308867	0.582019	0.0932526	4.33906e-10	SLC4A4	0
6	rs110279345	86752752	T	C	0.493115	0.543917	0.0911822	2.44389e-09	SLC4A4	0
6	rs109512265	86753255	G	T	0.493115	0.543917	0.0911822	2.44389e-09	SLC4A4	0
6	rs110745577	86753414	G	C	0.493115	0.543917	0.0911822	2.44389e-09	SLC4A4	0
6	rs109269225	86753680	C	A	0.483723	0.564151	0.0916348	7.43616e-10	SLC4A4	0
6	rs108943570	86754084	C	T	0.493115	0.543917	0.0911822	2.44389e-09	SLC4A4	0
6	rs108955717	86754344	G	T	0.493072	0.542478	0.0911806	2.68976e-09	SLC4A4	0
6	rs110207567	86754639	T	G	0.493159	0.543359	0.0911811	2.53605e-09	SLC4A4	0
6	rs109101730	86754896	A	G	0.493101	0.547022	0.0911782	1.97942e-09	SLC4A4	0
6	rs110984197	86754957	C	T	0.493159	0.543359	0.0911811	2.53605e-09	SLC4A4	0
6	rs109645560	86755097	A	G	0.493159	0.543359	0.0911811	2.53605e-09	SLC4A4	0
6	rs109080121	86755390	G	A	0.493159	0.543359	0.0911811	2.53605e-09	SLC4A4	0
6	rs110131682	86755391	G	C	0.493159	0.543359	0.0911811	2.53605e-09	SLC4A4	0
6	6_86755691	86755691	AG	A	0.491564	0.560787	0.091095	7.45734e-10	SLC4A4	0
6	rs110953922	86755896	C	T	0.493159	0.543359	0.0911811	2.53605e-09	SLC4A4	0
6	rs110350266	86756070	C	G	0.493144	0.544413	0.0911842	2.36567e-09	SLC4A4	0
6	rs209991277	86756125	G	T	0.493159	0.543359	0.0911811	2.53605e-09	SLC4A4	0
6	rs730532183	86756302	CA	C	0.493333	0.544116	0.0912298	2.45784e-09	SLC4A4	0
6	rs109482053	86756320	G	C	0.493333	0.544116	0.0912298	2.45784e-09	SLC4A4	0
6	rs109194689	86756346	G	A	0.493159	0.543359	0.0911811	2.53605e-09	SLC4A4	0
6	rs136100516	86756433	G	A	0.493347	0.543997	0.0912314	2.47916e-09	SLC4A4	0
6	rs109273124	86756526	G	A	0.49313	0.542366	0.0911822	2.71179e-09	SLC4A4	0
6	rs110067857	86756632	G	A	0.493159	0.543359	0.0911811	2.53605e-09	SLC4A4	0
6	rs109953024	86756636	A	C	0.493159	0.543359	0.0911811	2.53605e-09	SLC4A4	0
6	rs110202808	86757723	C	A	0.493434	0.546919	0.0911715	1.98786e-09	SLC4A4	0
6	rs111002136	86758068	A	G	0.493159	0.543359	0.0911811	2.53605e-09	SLC4A4	0
6	rs110013497	86758761	T	C	0.493057	0.542792	0.091185	2.6385e-09	SLC4A4	0
6	rs109358711	86760819	A	G	0.492898	0.541658	0.0911868	2.84852e-09	SLC4A4	0
6	rs110361799	86762409	G	T	0.493043	0.543682	0.0911847	2.4852e-09	SLC4A4	0
6	6_86763374	86763374	AT	ATTT	0.492362	0.54745	0.0910821	1.84943e-09	SLC4A4	0
6	rs110804594	86764975	A	G	0.492956	0.5428	0.0911841	2.63602e-09	SLC4A4	0
6	rs385214713	86846908	G	A	0.330159	0.634144	0.0986993	1.31864e-10
6	rs109917182	86862243	G	T	0.348842	0.581982	0.0977595	2.62959e-09
6	rs380157099	86872931	A	G	0.348842	0.581982	0.0977595	2.62959e-09
6	rs207936070	86876242	C	T	0.348842	0.581982	0.0977595	2.62959e-09
6	rs210373936	86940863	A	G	0.410847	0.612844	0.0934053	5.3403e-11
6	6_86941981	86941981	TAGCAGCAGCAGCAGCAGCAGCAGC	TAGCAGCAGCAGCAGCAGCAGC	0.381642	0.605666	0.0936664	1.00498e-10
6	rs110813063	86951401	T	C	0.396092	0.637053	0.0943152	1.43312e-11	GC	2583
6	rs109996811	86954479	C	T	0.410978	0.614067	0.0934146	4.9124e-11	GC	0
6	rs109381427	86954484	T	C	0.410978	0.614067	0.0934146	4.9124e-11	GC	0
6	rs110242236	86954490	T	C	0.410978	0.614067	0.0934146	4.9124e-11	GC	0
6	rs110611635	86956804	G	T	0.396165	0.633222	0.0943038	1.88444e-11	GC	0
6	rs110041776	86965175	T	G	0.393904	0.606758	0.0945588	1.39237e-10	GC	0
6	6_86966308	86966308	TAA	TA	0.391759	0.585379	0.0942839	5.34294e-10	GC	0
6	rs210516393	86983496	G	C	0.393976	0.611137	0.094593	1.04218e-10	GC	0
6	rs109893390	86986115	G	T	0.393947	0.610465	0.0945892	1.09042e-10	GC	0
6	rs110507202	86989333	C	A	0.393962	0.611067	0.0945881	1.04499e-10	GC	0
6	rs436532576	86991630	T	C	0.394831	0.608759	0.0945554	1.20965e-10	GC	0
6	rs109056048	86995369	G	A	0.39473	0.612099	0.0945758	9.66842e-11	GC	0
6	rs110675140	86996010	A	G	0.414022	0.562142	0.0929155	1.44816e-09	GC	0
6	rs109803407	86997761	C	T	0.394846	0.616055	0.0945664	7.29224e-11	GC	0
6	rs110483492	87009744	G	A	0.394831	0.613006	0.0945375	8.91667e-11	GC	2682
6	rs208837389	87018377	T	C	0.394614	0.621164	0.0946146	5.19623e-11
6	rs134600906	87020005	G	A	0.414036	0.569095	0.0929718	9.28993e-10
6	rs109488706	87021098	A	G	0.471012	0.551382	0.0909724	1.35296e-09
6	6_87023162	87023162	T	A	0.3946	0.621041	0.0946265	5.27082e-11
6	rs110879981	87028643	G	T	0.394469	0.616792	0.0945902	6.99909e-11
6	rs109870642	87032043	A	G	0.394353	0.602246	0.094614	1.94914e-10
6	rs110121930	87033142	T	C	0.39431	0.603046	0.0946263	1.85465e-10
6	6_87035492	87035492	ATT	AT	0.362959	0.554668	0.0929125	2.37559e-09
6	rs211540853	87038865	G	A	0.394382	0.599844	0.0945927	2.27782e-10
6	rs207809845	87042033	G	A	0.394426	0.600216	0.0945899	2.21772e-10
6	rs110010313	87054946	A	G	0.394918	0.599074	0.0944655	2.27199e-10
6	rs110987026	87070486	A	G	0.394802	0.604612	0.0944732	1.55557e-10
6	rs378521256	87077315	A	AC	0.38886	0.596239	0.0942139	2.47437e-10
6	rs208489948	87077371	T	C	0.394831	0.6093	0.0944813	1.12665e-10
6	rs109590923	87080314	T	A	0.394831	0.608811	0.0944871	1.16881e-10
6	6_87090277	87090277	C	CCGTT	0.39486	0.599782	0.0944865	2.18407e-10
6	6_87090278	87090278	*	C	0.394643	0.607019	0.0945132	1.33981e-10
6	rs109998896	87106357	A	G	0.401107	0.559739	0.0941649	2.77739e-09
6	6_87115065	87115065	TACACACACACACACACACACACAC	TACACACACACACACACACAC	0.401354	0.570344	0.0942078	1.41199e-09
6	rs384262616	87116578	A	G	0.401484	0.564277	0.0942153	2.10834e-09
6	rs379518376	87119296	G	T	0.401542	0.565046	0.094216	2.00565e-09
6	rs110900313	87126079	T	C	0.401455	0.564802	0.09423	2.0492e-09
6	rs211044705	87127383	G	A	0.401455	0.563713	0.0942316	2.20137e-09
6	rs109234194	87127605	A	G	0.40147	0.564104	0.0942345	2.14835e-09
6	rs136287830	87130864	C	T	0.401426	0.562698	0.0942299	2.35021e-09
6	rs384665376	87131899	T	C	0.401484	0.563963	0.0942311	2.16529e-09
6	6_87134455	87134455	G	C	0.401542	0.567357	0.0942237	1.72942e-09
6	6_87134722	87134722	T	C	0.39873	0.57724	0.0940298	8.30914e-10
6	rs209493367	87135231	G	A	0.401513	0.564765	0.0942237	2.04893e-09
6	rs208208132	87137402	A	G	0.401513	0.564765	0.0942237	2.04893e-09
6	rs383214091	87138652	C	G	0.401513	0.564765	0.0942237	2.04893e-09
6	6_87142051	87142051	T	A	0.401658	0.559989	0.0942161	2.78723e-09
6	rs209096994	87144682	G	A	0.401528	0.565875	0.0942073	1.89335e-09
6	rs109904517	87152706	A	G	0.401397	0.565103	0.0942372	2.01485e-09
6	rs379706990	87163529	C	T	0.349335	0.572585	0.0959194	2.38062e-09
6	rs382909576	87163530	G	A	0.349335	0.572585	0.0959194	2.38062e-09
6	rs110350296	87177254	G	A	0.468809	0.568314	0.0903935	3.23416e-10
6	rs797681592	87183776	G	A	0.468606	0.56854	0.09039	3.17747e-10
6	rs384830676	87183932	C	T	0.376844	0.576199	0.0969607	2.80533e-09
6	6_87188315	87188315	TAAA	TAAAA	0.458605	0.562703	0.0898636	3.807e-10
6	6_87188731	87188731	CTCTTGCCTGGAGAATCCCATGGACGCAGGAGCCTGGTAGGGTGCAGTCCATGGGGTTGCTAAGAGTCAGACATGACTGAGCGACTTCACTTTGACTTTTCACTTTCATGCATTGGAGAAGGAAATGGCAGCCCACTCCAGTAC	ATCTTGCCTGGAGAATCCCATGGACGCAGGAGCCTGGTAGGGTGCAGTCCATGGGGTTGCTAAGAGTCAGACATGACTGAGCGACTTCACTTTGACTTTTCACTTTCATGCATTGGAGAAGGAAATGGCAGCCCACTCCAGTAC	0.372583	0.57847	0.0963107	1.89821e-09
6	rs383169234	87188788	C	T	0.37741	0.577406	0.0969194	2.55981e-09
6	rs378779411	87188799	G	A	0.377424	0.579646	0.0969223	2.22423e-09
6	rs381333024	87188812	T	C	0.377424	0.579646	0.0969223	2.22423e-09
6	rs211572973	87189250	G	A	0.377656	0.580534	0.0971448	2.28739e-09
6	rs378352901	87192453	A	C	0.375395	0.58561	0.0968879	1.50148e-09
6	rs381773067	87192459	C	G	0.375395	0.58561	0.0968879	1.50148e-09
6	rs444499522	87192825	C	CACCG	0.376888	0.576407	0.0969483	2.75601e-09
6	6_87192826	87192826	*	ACCGAC	0.376888	0.576407	0.0969483	2.75601e-09
6	6_87192828	87192828	*	CG	0.376888	0.576407	0.0969483	2.75601e-09
6	rs798556879	87192832	T	TC	0.376888	0.576407	0.0969483	2.75601e-09
6	6_87192833	87192833	*	C	0.376888	0.576407	0.0969483	2.75601e-09
6	rs382568352	87192840	T	C	0.376888	0.576407	0.0969483	2.75601e-09
6	rs211689635	87195147	G	A	0.378091	0.577096	0.097047	2.73829e-09
6	rs379058492	87198938	A	AC	0.468736	0.563309	0.0903913	4.60814e-10
6	rs109068331	87199134	G	A	0.468736	0.563309	0.0903913	4.60814e-10
6	rs378227916	87199705	G	C	0.468693	0.562384	0.0903915	4.91962e-10
6	rs379922114	87199713	C	A	0.468678	0.564369	0.0903939	4.28055e-10
6	rs378358302	87199775	T	G	0.46862	0.570052	0.0903892	2.85162e-10
6	rs381716072	87199798	A	G	0.468649	0.566988	0.090385	3.54071e-10
6	rs378536218	87199829	T	G	0.468722	0.564102	0.0903923	4.35905e-10
6	rs208197556	87199848	T	C	0.468722	0.564102	0.0903923	4.35905e-10
6	rs110721318	87201448	G	C	0.468722	0.564102	0.0903923	4.35905e-10
6	rs380549648	87201544	T	TA	0.469505	0.553182	0.0903464	9.189e-10
6	rs109350638	87201873	T	C	0.468722	0.564102	0.0903923	4.35905e-10
6	rs110398799	87202521	T	C	0.468432	0.559503	0.0904175	6.09352e-10
6	rs110182513	87202617	G	A	0.468432	0.559503	0.0904175	6.09352e-10
6	6_87202681	87202681	GA	G	0.468432	0.559503	0.0904175	6.09352e-10
6	rs379892851	87202926	G	A	0.468432	0.559503	0.0904175	6.09352e-10
6	rs109329083	87203042	A	G	0.468954	0.55332	0.0903844	9.24981e-10
6	rs110953657	87203148	G	A	0.468432	0.559503	0.0904175	6.09352e-10
6	rs208999946	87203183	T	C	0.468432	0.559503	0.0904175	6.09352e-10
6	rs385273823	87203357	G	A	0.468432	0.559503	0.0904175	6.09352e-10
6	rs381142354	87203373	G	A	0.468432	0.559503	0.0904175	6.09352e-10
6	rs383462081	87203379	G	A	0.468432	0.559503	0.0904175	6.09352e-10
6	rs377980359	87203512	T	C	0.468432	0.559503	0.0904175	6.09352e-10
6	rs381353093	87203513	G	A	0.468432	0.559503	0.0904175	6.09352e-10
6	rs383318805	87203522	T	G	0.468432	0.559503	0.0904175	6.09352e-10
6	rs378192153	87203571	T	C	0.468432	0.559503	0.0904175	6.09352e-10
6	rs381465689	87203572	G	A	0.468432	0.559503	0.0904175	6.09352e-10
6	rs385048413	87203609	A	C	0.464867	0.538355	0.0900522	2.25542e-09
6	rs379282482	87203637	T	C	0.468432	0.559503	0.0904175	6.09352e-10
6	rs384572572	87203662	C	G	0.468432	0.559503	0.0904175	6.09352e-10
6	rs516121266	87203796	T	C	0.46836	0.55953	0.0904172	6.0811e-10
6	rs448795851	87203801	G	A	0.46836	0.55953	0.0904172	6.0811e-10
6	rs385027828	87203923	A	G	0.468432	0.559503	0.0904175	6.09352e-10
6	rs379233607	87204051	G	A	0.468432	0.559503	0.0904175	6.09352e-10
6	rs383808671	87204245	G	T	0.468331	0.560711	0.0904213	5.60721e-10
6	rs380901256	87204347	A	G	0.468186	0.55882	0.0904143	6.38326e-10
6	rs383422040	87204354	C	T	0.425095	0.595582	0.09102	6.01283e-11
6	rs377886668	87204355	T	G	0.425095	0.595582	0.09102	6.01283e-11
6	rs381703093	87204430	C	T	0.468302	0.557354	0.0904178	7.08356e-10
6	rs381253536	87204485	T	G	0.468432	0.559503	0.0904175	6.09352e-10
6	rs384804072	87204490	G	T	0.468432	0.559503	0.0904175	6.09352e-10
6	rs110898845	87204629	T	G	0.468432	0.559503	0.0904175	6.09352e-10
6	rs209839742	87204709	G	A	0.468374	0.560026	0.0904152	5.8678e-10
6	rs110344157	87204970	A	C	0.468432	0.559503	0.0904175	6.09352e-10
6	rs208415905	87205036	C	A	0.468432	0.559503	0.0904175	6.09352e-10
6	rs108963583	87205221	T	A	0.468432	0.559503	0.0904175	6.09352e-10
6	rs110986328	87205276	C	G	0.468432	0.559503	0.0904175	6.09352e-10
6	rs109682842	87205353	A	G	0.468432	0.559503	0.0904175	6.09352e-10
6	rs110093944	87205359	G	A	0.468432	0.559503	0.0904175	6.09352e-10
6	rs110394610	87205376	A	G	0.467316	0.550511	0.0901959	1.0377e-09
6	rs110025556	87205407	A	G	0.468432	0.559503	0.0904175	6.09352e-10
6	rs383294940	87205430	C	T	0.468432	0.559503	0.0904175	6.09352e-10
6	rs210476796	87205552	T	C	0.468374	0.558804	0.0904176	6.4e-10
6	6_87205590	87205590	T	TG	0.468128	0.55628	0.0903675	7.47225e-10
6	6_87205591	87205591	*	G	0.468128	0.55628	0.0903675	7.47225e-10
6	6_87205592	87205592	ATTATTTTTAAATTATTAAATTATTATTAAAAAAC	A	0.468128	0.55628	0.0903675	7.47225e-10
6	rs210214904	87205667	T	C	0.468736	0.55577	0.0903568	7.70761e-10
6	rs208164668	87205669	T	G	0.468736	0.55577	0.0903568	7.70761e-10
6	rs211249316	87205693	A	G	0.468722	0.555413	0.0903544	7.89403e-10
6	rs437792097	87205695	C	CATCTCT	0.468722	0.555413	0.0903544	7.89403e-10
6	6_87205697	87205697	*	TCTC	0.468722	0.555413	0.0903544	7.89403e-10
6	rs109188114	87205801	A	G	0.468432	0.559503	0.0904175	6.09352e-10
6	rs208015874	87205872	G	A	0.468432	0.559503	0.0904175	6.09352e-10
6	rs210015077	87205996	C	T	0.468432	0.559503	0.0904175	6.09352e-10
6	rs208844873	87206011	A	G	0.468432	0.559503	0.0904175	6.09352e-10
6	rs110732208	87206123	G	A	0.468447	0.559684	0.0904153	6.01082e-10
6	rs520115641	87206195	G	T	0.46849	0.556574	0.0903907	7.39364e-10
6	rs453086227	87206196	G	A	0.46849	0.556574	0.0903907	7.39364e-10
6	rs110530984	87206244	A	G	0.468432	0.559503	0.0904175	6.09352e-10
6	rs380449593	87206624	C	G	0.468258	0.563655	0.0904276	4.56961e-10
6	rs208505502	87206706	G	A	0.468287	0.560972	0.0904153	5.49083e-10
6	6_87206708	87206708	TAAA	TAAAAA	0.468287	0.560972	0.0904153	5.49083e-10
6	rs381986767	87206739	T	A	0.468273	0.560197	0.0904193	5.80826e-10
6	rs473433502	87206834	G	GTA	0.468244	0.561853	0.0904154	5.16078e-10
6	rs109557830	87207399	A	T	0.468287	0.561408	0.0904167	5.32825e-10
6	rs208258413	87207580	T	C	0.468287	0.561408	0.0904167	5.32825e-10
6	rs210901313	87207584	C	G	0.468287	0.561408	0.0904167	5.32825e-10
6	rs210567787	87207625	A	T	0.468287	0.560435	0.090418	5.70885e-10
6	rs110848034	87207753	C	T	0.468273	0.561228	0.090419	5.40171e-10
6	rs109154191	87207754	T	C	0.468273	0.561228	0.090419	5.40171e-10
6	rs110056646	87207883	T	C	0.468258	0.563214	0.0904214	4.70127e-10
6	rs381822354	87207932	A	G	0.468273	0.561228	0.090419	5.40171e-10
6	rs385459186	87207989	G	A	0.425196	0.597547	0.0910176	5.19715e-11
6	rs380035150	87208004	A	G	0.425196	0.597547	0.0910176	5.19715e-11
6	rs383568885	87208005	C	T	0.425196	0.597547	0.0910176	5.19715e-11
6	rs110619876	87208033	T	C	0.425196	0.597547	0.0910176	5.19715e-11
6	rs380617564	87208050	G	A	0.425196	0.597547	0.0910176	5.19715e-11
6	rs384109436	87208242	C	T	0.425196	0.597547	0.0910176	5.19715e-11
6	rs377993650	87208250	G	C	0.468273	0.561228	0.090419	5.40171e-10
6	rs381358789	87208335	A	G	0.468273	0.561228	0.090419	5.40171e-10
6	rs383263100	87208368	G	A	0.468273	0.561228	0.090419	5.40171e-10
6	rs378197837	87208381	T	C	0.468273	0.561228	0.090419	5.40171e-10
6	rs381554040	87208411	G	T	0.468258	0.560606	0.0904138	5.63029e-10
6	rs385085629	87208457	G	A	0.468273	0.561769	0.0904111	5.18196e-10
6	rs379510934	87208583	T	A	0.468229	0.560886	0.0904214	5.53904e-10
6	rs109722910	87208764	T	C	0.468273	0.561228	0.090419	5.40171e-10
6	rs208013632	87208863	T	A	0.467809	0.559765	0.090395	5.92414e-10
6	rs210949894	87208905	C	A	0.468273	0.561228	0.090419	5.40171e-10
6	rs209171782	87208932	A	G	0.468273	0.561228	0.090419	5.40171e-10
6	rs110503520	87209018	C	T	0.468229	0.560886	0.0904214	5.53904e-10
6	rs110059920	87209083	C	T	0.468273	0.561228	0.090419	5.40171e-10
6	rs208833883	87209156	C	T	0.468273	0.561228	0.090419	5.40171e-10
6	rs109772016	87209205	A	G	0.468273	0.561228	0.090419	5.40171e-10
6	rs210513353	87209316	G	A	0.468287	0.562635	0.0904254	4.9058e-10
6	rs211039878	87209598	T	C	0.468273	0.561228	0.090419	5.40171e-10
6	rs109234316	87210237	A	G	0.468273	0.561228	0.090419	5.40171e-10
6	rs208239401	87210253	C	T	0.468273	0.561228	0.090419	5.40171e-10
6	rs109648134	87210411	T	C	0.468273	0.561228	0.090419	5.40171e-10
6	rs109134142	87210443	C	T	0.468273	0.561228	0.090419	5.40171e-10
6	rs110475495	87210630	G	A	0.468273	0.561228	0.090419	5.40171e-10
6	rs109255517	87210667	T	C	0.468273	0.561228	0.090419	5.40171e-10
6	rs110951683	87210717	A	C	0.468273	0.561228	0.090419	5.40171e-10
6	rs109165013	87210965	C	T	0.468273	0.561228	0.090419	5.40171e-10
6	rs110489180	87210995	A	G	0.468273	0.561228	0.090419	5.40171e-10
6	rs110051358	87211047	G	A	0.468273	0.561228	0.090419	5.40171e-10
6	rs210463568	87211055	G	A	0.468273	0.561228	0.090419	5.40171e-10
6	rs109305231	87211195	A	C	0.468273	0.561228	0.090419	5.40171e-10
6	rs379931600	87211217	A	T	0.468273	0.561228	0.090419	5.40171e-10
6	6_87211219	87211219	A	ATTTT	0.468273	0.561228	0.090419	5.40171e-10
6	6_87211221	87211221	*	T	0.468273	0.561228	0.090419	5.40171e-10
6	6_87211228	87211228	TAA	T	0.468287	0.562391	0.0904163	4.97119e-10
6	rs207856275	87211239	T	C	0.468287	0.562391	0.0904163	4.97119e-10
6	rs109855087	87211279	T	C	0.468287	0.562391	0.0904163	4.97119e-10
6	rs210840089	87211319	C	A	0.468273	0.561228	0.090419	5.40171e-10
6	rs110838887	87211374	T	C	0.468273	0.561228	0.090419	5.40171e-10
6	rs109032874	87211435	A	G	0.468273	0.561228	0.090419	5.40171e-10
6	rs110356629	87211436	A	G	0.468273	0.561228	0.090419	5.40171e-10
6	rs211485416	87211446	A	G	0.468273	0.561228	0.090419	5.40171e-10
6	6_87211491	87211491	C	CTA	0.468273	0.564005	0.0904221	4.44722e-10
6	6_87211493	87211493	*	A	0.468273	0.564005	0.0904221	4.44722e-10
6	6_87211495	87211495	GCT	G	0.468273	0.564005	0.0904221	4.44722e-10
6	6_87211521	87211521	CTTAGGCTATAATATGAGT	C	0.468258	0.564116	0.0904266	4.42111e-10
6	rs380903241	87211563	A	G	0.468157	0.567207	0.0904303	3.55742e-10
6	rs470484624	87211573	A	G	0.468142	0.566872	0.0904363	3.65282e-10
6	rs432617780	87211584	T	C	0.477665	0.550667	0.0903835	1.11114e-09
6	rs382382240	87211593	G	T	0.468157	0.567207	0.0904303	3.55742e-10
6	rs384767401	87211617	G	A	0.4682	0.562837	0.0904159	4.81643e-10
6	rs210200940	87211727	A	G	0.468273	0.564005	0.0904221	4.44722e-10
6	rs208964110	87211751	C	A	0.468273	0.564005	0.0904221	4.44722e-10
6	rs211271699	87211873	G	A	0.468273	0.564005	0.0904221	4.44722e-10
6	rs208148017	87211921	C	G	0.468273	0.564005	0.0904221	4.44722e-10
6	rs211331667	87211953	T	G	0.468273	0.564005	0.0904221	4.44722e-10
6	rs109528716	87212248	G	C	0.468273	0.564005	0.0904221	4.44722e-10
6	rs109582413	87212702	G	T	0.425211	0.600516	0.0910163	4.17043e-11
6	rs109380145	87212914	G	A	0.468273	0.564005	0.0904221	4.44722e-10
6	rs208226540	87213266	A	G	0.468287	0.565167	0.0904194	4.09123e-10
6	rs110961663	87213471	T	C	0.468244	0.564014	0.0904251	4.44995e-10
6	rs109260517	87213535	A	G	0.468244	0.564014	0.0904251	4.44995e-10
6	rs110352004	87213962	C	T	0.468244	0.564014	0.0904251	4.44995e-10
6	rs381556519	87214612	T	C	0.376424	0.577317	0.0970015	2.65488e-09
6	rs379018600	87220481	A	AT	0.353016	0.574683	0.0958882	2.05669e-09
6	rs208431271	87270033	G	T	0.356277	0.572032	0.0956782	2.24919e-09	NPFFR2	0
6	rs209409746	87270035	G	T	0.356263	0.571763	0.0956808	2.29067e-09	NPFFR2	0
6	6_87304333	87304333	C	CAG	0.3708	0.592265	0.0963206	7.80252e-10	NPFFR2	0
6	6_87304334	87304334	*	AG	0.3708	0.592265	0.0963206	7.80252e-10	NPFFR2	0
6	6_87304337	87304337	TG	T	0.3708	0.592265	0.0963206	7.80252e-10	NPFFR2	0
6	rs797659271	87304341	T	A	0.3708	0.592265	0.0963206	7.80252e-10	NPFFR2	0
6	rs798317317	87304344	A	T	0.3708	0.592265	0.0963206	7.80252e-10	NPFFR2	0
6	rs801131049	87304347	T	A	0.3708	0.592265	0.0963206	7.80252e-10	NPFFR2	0
6	rs454957065	87304349	T	G	0.3708	0.592265	0.0963206	7.80252e-10	NPFFR2	0
6	6_87304353	87304353	*	A	0.3708	0.592265	0.0963206	7.80252e-10
6	6_87304355	87304355	*	A	0.3708	0.592265	0.0963206	7.80252e-10
6	rs800844054	87304372	T	TGG	0.3708	0.592265	0.0963206	7.80252e-10	NPFFR2	0
6	rs797107838	87304388	A	AG	0.370786	0.592179	0.0963248	7.85993e-10	NPFFR2	0
6	rs799952870	87304391	A	AG	0.370742	0.592667	0.0963445	7.67337e-10	NPFFR2	0
6	rs381215358	87304394	C	G	0.370742	0.592667	0.0963445	7.67337e-10	NPFFR2	0
6	rs799100122	87304395	T	TG	0.370742	0.592667	0.0963445	7.67337e-10	NPFFR2	0
6	6_87304396	87304396	*	G	0.370742	0.592667	0.0963445	7.67337e-10
Chr	chromosome
SNP	rsID of marker or individual identifier
bp	base pair position on chromosome
A1	reference allele
A2	alternate allel
Freq	minor allele Frequenzy
b	SNP effect
se	standard error
p	p-value
SYMBOL	gene idetified via ensembl/VGNC 1,2
distance	Distance between SNP and Gene
1	McLaren W, Gil L, Hunt SE, Riat HS, Ritchie GRS, Thormann A, et al. The Ensembl Variant Effect Predictor. Genome Biol. 2016;17:122. doi:10.1186/s13059-016-0974-4.
2	Tweedie S, Braschi B, Gray K, Jones TEM, Seal RL, Yates B, Bruford EA. Genenames.org: the HGNC and VGNC resources in 2021. Nucleic Acids Res. 2021;49:D939-D946. doi:10.1093/nar/gkaa980.

## Sheet: Sig_SNPs_including_genes_DOc
Additional file 2. Genome-wide significant SNPs per trait: Results of GWAS summary statistics for all genome-wide significant SNPs identified per analysed trait. Results are separate for each trait, here days open (DOc)
Chr	SNP	bp	A1	A2	Freq	b	se	p	SYMBOL	distance
6	6_86748947	86748947	ATGTG	ATG	0.479476	0.960654	0.150576	1.77228e-10	SLC4A4	0
6	rs109937751	86750639	T	C	0.493101	0.928971	0.153262	1.35011e-09	SLC4A4	0
6	rs209996689	86751118	C	T	0.493086	0.929296	0.153251	1.32875e-09	SLC4A4	0
6	rs207722843	86751208	T	A	0.493101	0.928971	0.153262	1.35011e-09	SLC4A4	0
6	rs109590003	86751248	A	G	0.493057	0.937469	0.153254	9.53017e-10	SLC4A4	0
6	rs110285068	86751502	T	C	0.493101	0.928971	0.153262	1.35011e-09	SLC4A4	0
6	rs137302420	86751807	T	C	0.493101	0.928971	0.153262	1.35011e-09	SLC4A4	0
6	rs110279345	86752752	T	C	0.493115	0.929362	0.153274	1.3328e-09	SLC4A4	0
6	rs109512265	86753255	G	T	0.493115	0.929362	0.153274	1.3328e-09	SLC4A4	0
6	rs110745577	86753414	G	C	0.493115	0.929362	0.153274	1.3328e-09	SLC4A4	0
6	rs109269225	86753680	C	A	0.483723	0.939145	0.154282	1.14904e-09	SLC4A4	0
6	rs108943570	86754084	C	T	0.493115	0.929362	0.153274	1.3328e-09	SLC4A4	0
6	rs108955717	86754344	G	T	0.493072	0.925136	0.153267	1.57861e-09	SLC4A4	0
6	rs109066287	86754361	A	G	0.493043	0.920296	0.153262	1.91676e-09	SLC4A4	0
6	rs110543602	86754450	C	T	0.493101	0.921992	0.153273	1.79487e-09	SLC4A4	0
6	rs110207567	86754639	T	G	0.493159	0.928373	0.153269	1.38563e-09	SLC4A4	0
6	rs109101730	86754896	A	G	0.493101	0.934003	0.153263	1.10052e-09	SLC4A4	0
6	rs110984197	86754957	C	T	0.493159	0.928373	0.153269	1.38563e-09	SLC4A4	0
6	rs109645560	86755097	A	G	0.493159	0.928373	0.153269	1.38563e-09	SLC4A4	0
6	rs109080121	86755390	G	A	0.493159	0.928373	0.153269	1.38563e-09	SLC4A4	0
6	rs110131682	86755391	G	C	0.493159	0.928373	0.153269	1.38563e-09	SLC4A4	0
6	6_86755621	86755621	TTG	TGCTG	0.480578	0.91279	0.152457	2.13483e-09	SLC4A4	0
6	6_86755622	86755622	*	G	0.480578	0.91279	0.152457	2.13483e-09
6	rs523839435	86755624	T	TGCTG	0.480578	0.91279	0.152457	2.13483e-09	SLC4A4	0
6	6_86755626	86755626	*	CTG	0.480578	0.91279	0.152457	2.13483e-09	SLC4A4	0
6	6_86755628	86755628	*	G	0.480578	0.91279	0.152457	2.13483e-09
6	6_86755691	86755691	AG	A	0.491564	0.950103	0.153102	5.44633e-10	SLC4A4	0
6	rs110953922	86755896	C	T	0.493159	0.928373	0.153269	1.38563e-09	SLC4A4	0
6	rs110350266	86756070	C	G	0.493144	0.930913	0.153276	1.25194e-09	SLC4A4	0
6	rs209991277	86756125	G	T	0.493159	0.928373	0.153269	1.38563e-09	SLC4A4	0
6	rs730532183	86756302	CA	C	0.493333	0.925245	0.153372	1.61271e-09	SLC4A4	0
6	rs109482053	86756320	G	C	0.493333	0.925245	0.153372	1.61271e-09	SLC4A4	0
6	rs109194689	86756346	G	A	0.493159	0.928373	0.153269	1.38563e-09	SLC4A4	0
6	rs136100516	86756433	G	A	0.493347	0.924859	0.153376	1.63936e-09	SLC4A4	0
6	rs109273124	86756526	G	A	0.49313	0.927699	0.15327	1.42437e-09	SLC4A4	0
6	rs110067857	86756632	G	A	0.493159	0.928373	0.153269	1.38563e-09	SLC4A4	0
6	rs109953024	86756636	A	C	0.493159	0.928373	0.153269	1.38563e-09	SLC4A4	0
6	rs110202808	86757723	C	A	0.493434	0.938674	0.153243	9.04611e-10	SLC4A4	0
6	rs111002136	86758068	A	G	0.493159	0.928373	0.153269	1.38563e-09	SLC4A4	0
6	rs110013497	86758761	T	C	0.493057	0.925164	0.15328	1.58188e-09	SLC4A4	0
6	rs109358711	86760819	A	G	0.492898	0.920301	0.153284	1.9264e-09	SLC4A4	0
6	rs110361799	86762409	G	T	0.493043	0.924996	0.153281	1.59304e-09	SLC4A4	0
6	rs109901151	86762457	C	T	0.492941	0.919813	0.153275	1.96014e-09	SLC4A4	0
6	6_86763374	86763374	AT	ATTT	0.492362	0.9221	0.153056	1.69525e-09	SLC4A4	0
6	rs110804594	86764975	A	G	0.492956	0.921755	0.153278	1.81418e-09	SLC4A4	0
6	6_86834578	86834578	*	T	0.361394	1.03334	0.169008	9.70649e-10
6	rs109656562	86846193	T	C	0.348987	1.08547	0.165142	4.93274e-11
6	rs385214713	86846908	G	A	0.330159	1.06637	0.166419	1.47711e-10
6	6_86849330	86849330	TATATATATA	T	0.305273	1.08263	0.164253	4.36216e-11
6	rs385267572	86850176	C	T	0.348856	1.07671	0.165245	7.22815e-11
6	rs382337743	86852682	A	G	0.348755	1.08491	0.165321	5.29441e-11
6	rs110547863	86854051	G	T	0.348914	1.08517	0.165228	5.10903e-11
6	rs110427915	86855900	G	C	0.348827	1.08658	0.165307	4.92748e-11
6	rs109917182	86862243	G	T	0.348842	1.08977	0.16529	4.30926e-11
6	rs110670857	86870666	C	T	0.348813	1.08591	0.165291	5.04275e-11
6	rs380157099	86872931	A	G	0.348842	1.08977	0.16529	4.30926e-11
6	rs207936070	86876242	C	T	0.348842	1.08977	0.16529	4.30926e-11
6	rs210373936	86940863	A	G	0.410847	1.04215	0.157636	3.815e-11
6	6_86941981	86941981	TAGCAGCAGCAGCAGCAGCAGCAGC	TAGCAGCAGCAGCAGCAGCAGC	0.381642	0.978926	0.157521	5.14694e-10
6	rs110813063	86951401	T	C	0.396092	1.07271	0.15945	1.72503e-11	GC	2583
6	rs109996811	86954479	C	T	0.410978	1.04795	0.15766	2.99318e-11	GC	0
6	rs109381427	86954484	T	C	0.410978	1.04795	0.15766	2.99318e-11	GC	0
6	rs110242236	86954490	T	C	0.410978	1.04795	0.15766	2.99318e-11	GC	0
6	rs110611635	86956804	G	T	0.396165	1.06886	0.159426	2.02161e-11	GC	0
6	rs110041776	86965175	T	G	0.393904	1.04196	0.159913	7.23021e-11	GC	0
6	6_86966308	86966308	TAA	TA	0.391759	1.02733	0.159221	1.10185e-10	GC	0
6	rs210516393	86983496	G	C	0.393976	1.05756	0.159987	3.83628e-11	GC	0
6	rs109893390	86986115	G	T	0.393947	1.05639	0.159979	4.02023e-11	GC	0
6	rs110507202	86989333	C	A	0.393962	1.06085	0.15998	3.33048e-11	GC	0
6	rs436532576	86991630	T	C	0.394831	1.05684	0.159901	3.86073e-11	GC	0
6	rs109056048	86995369	G	A	0.39473	1.06018	0.159947	3.39555e-11	GC	0
6	rs110675140	86996010	A	G	0.414022	0.98145	0.156326	3.42437e-10	GC	0
6	rs109803407	86997761	C	T	0.394846	1.06892	0.159929	2.32934e-11	GC	0
6	rs110483492	87009744	G	A	0.394831	1.06039	0.159864	3.28695e-11	GC	2682
6	rs208837389	87018377	T	C	0.394614	1.07087	0.16001	2.19349e-11
6	rs134600906	87020005	G	A	0.414036	0.982379	0.156417	3.37446e-10
6	rs109488706	87021098	A	G	0.471012	0.906588	0.152659	2.87409e-09
6	6_87023162	87023162	T	A	0.3946	1.07497	0.160032	1.85255e-11
6	rs110879981	87028643	G	T	0.394469	1.04779	0.159982	5.7761e-11
6	rs109870642	87032043	A	G	0.394353	1.02661	0.160041	1.41126e-10
6	rs110121930	87033142	T	C	0.39431	1.03328	0.16007	1.08101e-10
6	6_87035492	87035492	ATT	AT	0.362959	1.00628	0.155233	9.0273e-11
6	rs211540853	87038865	G	A	0.394382	1.03001	0.159998	1.21353e-10
6	rs207809845	87042033	G	A	0.394426	1.02959	0.159992	1.23251e-10
6	rs110010313	87054946	A	G	0.394918	1.03528	0.159715	9.04935e-11
6	6_87061017	87061017	GAA	GA	0.382627	1.031	0.157454	5.83443e-11
6	rs110987026	87070486	A	G	0.394802	1.04427	0.159733	6.25075e-11
6	rs378521256	87077315	A	AC	0.38886	1.07539	0.158961	1.33178e-11
6	rs208489948	87077371	T	C	0.394831	1.04973	0.159751	4.99703e-11
6	rs109590923	87080314	T	A	0.394831	1.0484	0.15976	5.29754e-11
6	6_87090277	87090277	C	CCGTT	0.39486	1.02928	0.159756	1.17263e-10
6	6_87090278	87090278	*	C	0.394643	1.04254	0.159817	6.87738e-11
6	rs109998896	87106357	A	G	0.401107	0.97853	0.159243	8.00212e-10
6	rs110738702	87106377	C	A	0.401122	0.9769	0.159252	8.5529e-10
6	rs385037883	87113120	A	T	0.38441	1.00178	0.163991	1.0043e-09
6	6_87115065	87115065	TACACACACACACACACACACACAC	TACACACACACACACACACAC	0.401354	1.0022	0.159329	3.17233e-10
6	rs384262616	87116578	A	G	0.401484	0.992867	0.159333	4.62308e-10
6	rs379518376	87119296	G	T	0.401542	0.993938	0.159334	4.42997e-10
6	rs110900313	87126079	T	C	0.401455	0.985341	0.159365	6.29234e-10
6	rs211044705	87127383	G	A	0.401455	0.982247	0.159368	7.12027e-10
6	rs109234194	87127605	A	G	0.40147	0.983709	0.159373	6.72818e-10
6	rs211663554	87129711	T	C	0.384454	0.987019	0.164065	1.78744e-09
6	rs136287830	87130864	C	T	0.401426	0.976436	0.159363	8.9489e-10
6	rs384665376	87131899	T	C	0.401484	0.981632	0.159365	7.29057e-10
6	rs379017477	87132559	G	T	0.384468	0.984123	0.164074	1.99701e-09
6	rs211573848	87133813	C	T	0.384497	0.985484	0.164057	1.89027e-09
6	6_87134455	87134455	G	C	0.401542	0.986038	0.159355	6.10522e-10
6	6_87134722	87134722	T	C	0.39873	0.978296	0.158794	7.23822e-10
6	rs385214798	87134984	C	A	0.384497	0.985484	0.164057	1.89027e-09
6	rs209493367	87135231	G	A	0.401513	0.982973	0.159354	6.89455e-10
6	rs110149088	87136044	C	T	0.384497	0.985484	0.164057	1.89027e-09
6	rs208208132	87137402	A	G	0.401513	0.982973	0.159354	6.89455e-10
6	rs526781737	87137944	C	T	0.384236	0.988027	0.163934	1.6706e-09
6	rs383214091	87138652	C	G	0.401513	0.982973	0.159354	6.89455e-10
6	6_87142051	87142051	T	A	0.401658	0.978874	0.159336	8.07484e-10
6	rs208667556	87142713	A	G	0.401644	0.97754	0.15934	8.52059e-10
6	6_87143830	87143830	TTTTA	T	0.378163	1.03997	0.164945	2.88282e-10
6	rs209096994	87144682	G	A	0.401528	0.982177	0.15932	7.05772e-10
6	rs109904517	87152706	A	G	0.401397	0.977088	0.159387	8.77154e-10
6	rs109723567	87154569	G	A	0.378207	1.0373	0.164951	3.20494e-10
6	rs207890656	87154837	C	A	0.378352	1.03696	0.164941	3.23976e-10
6	rs379544747	87157522	A	C	0.378352	1.03574	0.164931	3.38961e-10
6	rs379979664	87157953	G	A	0.378642	1.00991	0.16466	8.60854e-10
6	rs109810870	87160542	A	G	0.378903	1.03651	0.164592	3.02585e-10
6	rs380445286	87161043	C	T	0.378207	1.04081	0.16499	2.8201e-10
6	rs381877275	87161578	G	A	0.378207	1.04081	0.16499	2.8201e-10
6	6_87161793	87161793	TA	T	0.378207	1.04081	0.16499	2.8201e-10
6	rs384243417	87161844	T	G	0.378207	1.04081	0.16499	2.8201e-10
6	6_87161974	87161974	TTA	T	0.377815	1.0284	0.164823	4.39274e-10
6	rs109223084	87162265	T	G	0.378207	1.04081	0.16499	2.8201e-10
6	rs109603412	87162266	G	A	0.378207	1.04081	0.16499	2.8201e-10
6	rs109445126	87162387	C	T	0.378207	1.04081	0.16499	2.8201e-10
6	rs384509180	87162798	G	C	0.378207	1.04081	0.16499	2.8201e-10
6	rs379704178	87163057	C	T	0.378207	1.04081	0.16499	2.8201e-10
6	rs381333075	87163105	T	C	0.378207	1.04081	0.16499	2.8201e-10
6	rs384455645	87163106	G	A	0.378207	1.04081	0.16499	2.8201e-10
6	6_87163235	87163235	TTC	ATC	0.378105	1.03735	0.165002	3.23846e-10
6	rs517191010	87163236	G	T	0.378105	1.03735	0.165002	3.23846e-10
6	6_87163238	87163238	AG	A	0.378105	1.03735	0.165002	3.23846e-10
6	rs479908505	87163239	A	T	0.378105	1.03735	0.165002	3.23846e-10
6	rs800171166	87163256	A	G	0.378134	1.03975	0.164978	2.93153e-10
6	rs448510409	87163258	C	T	0.378134	1.03975	0.164978	2.93153e-10
6	rs382725791	87163420	G	A	0.378207	1.04081	0.16499	2.8201e-10
6	rs385676458	87163478	G	A	0.377482	1.03389	0.164911	3.62499e-10
6	rs379706990	87163529	C	T	0.349335	0.963149	0.161731	2.59696e-09
6	rs382909576	87163530	G	A	0.349335	0.963149	0.161731	2.59696e-09
6	rs109667152	87164075	A	G	0.378192	1.04373	0.16498	2.50938e-10
6	rs385548034	87164115	T	C	0.378192	1.04373	0.16498	2.50938e-10
6	rs383372218	87164332	A	G	0.378207	1.04081	0.16499	2.8201e-10
6	6_87164359	87164359	AT	A	0.378207	1.04081	0.16499	2.8201e-10
6	rs109264638	87164512	A	G	0.378207	1.04081	0.16499	2.8201e-10
6	rs110252317	87164523	G	A	0.378207	1.04081	0.16499	2.8201e-10
6	rs109136107	87164568	A	G	0.378207	1.04081	0.16499	2.8201e-10
6	rs110572144	87164652	A	G	0.378207	1.04081	0.16499	2.8201e-10
6	rs110913250	87164681	G	T	0.378207	1.04081	0.16499	2.8201e-10
6	rs109975125	87164718	G	C	0.378207	1.04081	0.16499	2.8201e-10
6	rs109858688	87164876	A	G	0.378207	1.04081	0.16499	2.8201e-10
6	rs109676670	87164977	T	C	0.378207	1.04081	0.16499	2.8201e-10
6	rs382472823	87165026	G	C	0.378207	1.04081	0.16499	2.8201e-10
6	rs385930718	87165032	A	G	0.378207	1.04081	0.16499	2.8201e-10
6	rs379307603	87165086	G	A	0.378207	1.04081	0.16499	2.8201e-10
6	6_87165255	87165255	CTTAA	C	0.378207	1.04081	0.16499	2.8201e-10
6	6_87165310	87165310	AT	A	0.378207	1.04081	0.16499	2.8201e-10
6	rs456926929	87165367	T	A	0.378207	1.04081	0.16499	2.8201e-10
6	rs380907611	87165368	A	AT	0.378207	1.04081	0.16499	2.8201e-10
6	rs383078905	87165394	C	T	0.378207	1.04081	0.16499	2.8201e-10
6	rs385020062	87165404	T	C	0.378207	1.04081	0.16499	2.8201e-10
6	rs380187091	87165475	T	A	0.384512	0.985662	0.16409	1.89195e-09
6	rs383263281	87165520	T	C	0.378207	1.04081	0.16499	2.8201e-10
6	rs378575664	87165533	G	A	0.378207	1.04081	0.16499	2.8201e-10
6	rs381180702	87165557	T	C	0.378207	1.04081	0.16499	2.8201e-10
6	rs384246435	87165706	T	C	0.378207	1.04081	0.16499	2.8201e-10
6	rs378665278	87165714	A	T	0.378207	1.04081	0.16499	2.8201e-10
6	rs384445829	87165832	A	G	0.378497	1.04195	0.16476	2.54855e-10
6	rs377791474	87165905	T	C	0.378207	1.04081	0.16499	2.8201e-10
6	rs381681014	87165916	C	A	0.378207	1.04081	0.16499	2.8201e-10
6	rs384696553	87166009	T	A	0.378207	1.04081	0.16499	2.8201e-10
6	rs379658322	87166116	A	G	0.378207	1.04081	0.16499	2.8201e-10
6	rs382281840	87166136	G	A	0.378207	1.04081	0.16499	2.8201e-10
6	rs384863373	87166155	G	A	0.378207	1.04081	0.16499	2.8201e-10
6	rs382627226	87166204	C	T	0.378207	1.04081	0.16499	2.8201e-10
6	rs385234363	87166456	T	C	0.378207	1.04081	0.16499	2.8201e-10
6	rs379899004	87166556	T	C	0.378207	1.04081	0.16499	2.8201e-10
6	rs382263946	87166622	C	A	0.378207	1.04081	0.16499	2.8201e-10
6	rs384999314	87166647	C	T	0.378207	1.04081	0.16499	2.8201e-10
6	rs380326730	87166648	T	G	0.378207	1.04081	0.16499	2.8201e-10
6	rs383303322	87166654	G	A	0.378207	1.04081	0.16499	2.8201e-10
6	rs378309538	87166742	A	G	0.378207	1.04081	0.16499	2.8201e-10
6	rs381035321	87166777	T	C	0.378207	1.04081	0.16499	2.8201e-10
6	rs378033936	87166812	G	A	0.378178	1.03842	0.165013	3.11556e-10
6	rs381243519	87166885	C	T	0.378178	1.03842	0.165013	3.11556e-10
6	rs109744776	87167082	T	C	0.378207	1.04081	0.16499	2.8201e-10
6	rs110409022	87167176	C	T	0.378207	1.04081	0.16499	2.8201e-10
6	rs109995307	87167243	A	T	0.378207	1.04081	0.16499	2.8201e-10
6	rs208689612	87167309	C	T	0.378207	1.04081	0.16499	2.8201e-10
6	rs211688112	87167356	A	G	0.378207	1.04081	0.16499	2.8201e-10
6	6_87167366	87167366	ATG	A	0.37812	1.04462	0.164991	2.42987e-10
6	rs109405937	87167432	A	G	0.378207	1.04081	0.16499	2.8201e-10
6	rs109760471	87167484	C	T	0.378207	1.04081	0.16499	2.8201e-10
6	rs110478387	87167522	G	A	0.378207	1.04081	0.16499	2.8201e-10
6	rs109715376	87167564	C	G	0.378207	1.04081	0.16499	2.8201e-10
6	rs208156878	87167917	C	T	0.378192	1.04373	0.16498	2.50938e-10
6	rs109574172	87167935	A	G	0.378192	1.04373	0.16498	2.50938e-10
6	rs109902245	87168034	G	A	0.378207	1.04081	0.16499	2.8201e-10
6	rs208721371	87168190	A	C	0.378207	1.04081	0.16499	2.8201e-10
6	rs207538574	87168195	C	A	0.378207	1.04081	0.16499	2.8201e-10
6	rs109853427	87168204	T	C	0.378207	1.04081	0.16499	2.8201e-10
6	rs110437631	87168255	G	A	0.378192	1.04373	0.16498	2.50938e-10
6	rs110805781	87168261	C	G	0.378192	1.04373	0.16498	2.50938e-10
6	rs109263079	87168321	C	T	0.378192	1.04373	0.16498	2.50938e-10
6	rs109438665	87170049	C	G	0.378192	1.04373	0.16498	2.50938e-10
6	rs109238460	87170321	G	C	0.378207	1.04081	0.16499	2.8201e-10
6	rs208826275	87170519	A	G	0.378192	1.04373	0.16498	2.50938e-10
6	rs110472749	87171115	T	A	0.378207	1.04081	0.16499	2.8201e-10
6	rs209679331	87171453	T	C	0.378207	1.04081	0.16499	2.8201e-10
6	rs110941888	87171481	T	C	0.378192	1.03753	0.164986	3.20332e-10
6	rs109732272	87172323	T	C	0.378207	1.04081	0.16499	2.8201e-10
6	rs384344146	87173309	G	A	0.378207	1.04404	0.165032	2.51112e-10
6	rs109386088	87174411	A	T	0.378221	1.04112	0.165041	2.82219e-10
6	rs109764909	87174491	G	A	0.378221	1.04112	0.165041	2.82219e-10
6	rs110292830	87174724	A	G	0.378221	1.04112	0.165041	2.82219e-10
6	rs110199299	87175099	A	C	0.378221	1.04112	0.165041	2.82219e-10
6	rs110798934	87175163	A	G	0.378221	1.04112	0.165041	2.82219e-10
6	rs110986203	87175181	T	C	0.378221	1.04112	0.165041	2.82219e-10
6	rs110304295	87175587	G	A	0.378221	1.04112	0.165041	2.82219e-10
6	rs207508248	87175719	C	G	0.378221	1.04112	0.165041	2.82219e-10
6	rs210978578	87175730	G	A	0.378221	1.04112	0.165041	2.82219e-10
6	rs384469846	87175738	G	C	0.378221	1.04112	0.165041	2.82219e-10
6	6_87175741	87175741	TG	T	0.378221	1.04112	0.165041	2.82219e-10
6	rs208024876	87175745	C	T	0.378221	1.04112	0.165041	2.82219e-10
6	rs109219256	87175826	A	G	0.378221	1.04112	0.165041	2.82219e-10
6	rs207761497	87175842	G	A	0.378221	1.04112	0.165041	2.82219e-10
6	rs210178061	87175849	T	C	0.378221	1.04112	0.165041	2.82219e-10
6	rs109235203	87175875	T	A	0.378221	1.04112	0.165041	2.82219e-10
6	rs210394829	87176210	C	T	0.378221	1.04112	0.165041	2.82219e-10
6	rs379940281	87176303	C	T	0.378221	1.04112	0.165041	2.82219e-10
6	rs383947842	87176306	C	G	0.378221	1.04112	0.165041	2.82219e-10
6	rs110927746	87176368	G	C	0.378221	1.04112	0.165041	2.82219e-10
6	rs210370597	87176396	G	T	0.378221	1.04112	0.165041	2.82219e-10
6	6_87176966	87176966	GGA	G	0.378221	1.04112	0.165041	2.82219e-10
6	6_87176975	87176975	C	CAT	0.378221	1.04112	0.165041	2.82219e-10
6	6_87176977	87176977	*	T	0.378207	1.04403	0.165041	2.51828e-10
6	rs380683469	87177052	T	TCAGA	0.378221	1.04112	0.165041	2.82219e-10
6	rs110350296	87177254	G	A	0.468809	0.90831	0.151892	2.23164e-09
6	rs208842030	87178308	T	C	0.378163	1.04094	0.165034	2.83766e-10
6	rs110661097	87178443	G	A	0.378163	1.04094	0.165034	2.83766e-10
6	rs109654720	87178766	C	G	0.378163	1.04094	0.165034	2.83766e-10
6	rs110868469	87178828	G	A	0.378163	1.04094	0.165034	2.83766e-10
6	rs386006004	87179479	C	CAT	0.378163	1.04094	0.165034	2.83766e-10
6	rs109803561	87179709	T	C	0.378163	1.04094	0.165034	2.83766e-10
6	rs210939883	87180023	G	A	0.378163	1.04094	0.165034	2.83766e-10
6	rs208430472	87180041	C	T	0.378163	1.04094	0.165034	2.83766e-10
6	rs207489575	87180451	T	C	0.378163	1.04094	0.165034	2.83766e-10
6	rs109316437	87180580	T	C	0.378163	1.04094	0.165034	2.83766e-10
6	rs384865306	87180641	A	AT	0.378163	1.04094	0.165034	2.83766e-10
6	rs208615253	87180734	C	T	0.378163	1.04094	0.165034	2.83766e-10
6	rs208980921	87180765	T	C	0.378163	1.04094	0.165034	2.83766e-10
6	rs110970491	87181485	T	C	0.378163	1.04094	0.165034	2.83766e-10
6	6_87181735	87181735	AACTC	A	0.37812	1.04021	0.165027	2.91473e-10
6	rs109863254	87182318	A	G	0.37812	1.04021	0.165027	2.91473e-10
6	rs208842025	87182847	C	G	0.37812	1.04021	0.165027	2.91473e-10
6	rs378002309	87183222	A	G	0.37812	1.04021	0.165027	2.91473e-10
6	6_87183263	87183263	GA	G	0.37812	1.04021	0.165027	2.91473e-10
6	rs384349566	87183284	A	G	0.37812	1.04021	0.165027	2.91473e-10
6	rs378233738	87183392	G	A	0.37812	1.04021	0.165027	2.91473e-10
6	rs379550442	87183745	C	T	0.378076	1.0368	0.165007	3.31318e-10
6	rs797681592	87183776	G	A	0.468606	0.908867	0.15189	2.18077e-09
6	rs384830676	87183932	C	T	0.376844	1.02702	0.164753	4.55688e-10
6	rs379565318	87183970	C	A	0.37812	1.04021	0.165027	2.91473e-10
6	rs109385101	87184001	T	C	0.37812	1.04021	0.165027	2.91473e-10
6	rs109982633	87184034	G	A	0.37812	1.04021	0.165027	2.91473e-10
6	rs110434046	87184768	G	A	0.37812	1.04021	0.165027	2.91473e-10
6	rs110158218	87184857	T	C	0.37812	1.04021	0.165027	2.91473e-10
6	rs109800549	87185191	A	G	0.37812	1.04021	0.165027	2.91473e-10
6	rs110820529	87185505	A	G	0.37812	1.04021	0.165027	2.91473e-10
6	rs110706202	87185745	C	T	0.37812	1.04021	0.165027	2.91473e-10
6	6_87185821	87185821	CAATACCTCTTAAATTGAGGTATTTAAATACCTTAAATTGAGGTACTTA	C	0.37812	1.04021	0.165027	2.91473e-10
6	rs211348802	87185862	C	G	0.37812	1.04021	0.165027	2.91473e-10
6	rs110290698	87186250	C	T	0.37812	1.04021	0.165027	2.91473e-10
6	rs109104871	87186404	T	C	0.37754	1.02281	0.164779	5.3939e-10
6	rs110847775	87186454	G	T	0.37812	1.04021	0.165027	2.91473e-10
6	rs110893143	87186495	C	T	0.37812	1.04021	0.165027	2.91473e-10
6	rs110883944	87186619	T	C	0.378207	1.03581	0.164999	3.4372e-10
6	rs110888851	87186795	C	T	0.37812	1.04021	0.165027	2.91473e-10
6	6_87186921	87186921	AT	A	0.378105	1.04313	0.165018	2.59366e-10
6	rs110063573	87187021	G	A	0.37812	1.04021	0.165027	2.91473e-10
6	rs110266361	87187129	C	A	0.37812	1.04021	0.165027	2.91473e-10
6	rs110412867	87187265	C	A	0.37812	1.04021	0.165027	2.91473e-10
6	rs110692400	87187475	A	G	0.37812	1.04021	0.165027	2.91473e-10
6	rs211463091	87187536	A	G	0.37812	1.04021	0.165027	2.91473e-10
6	rs110840564	87187565	A	G	0.37812	1.04021	0.165027	2.91473e-10
6	rs110455851	87187568	C	T	0.37812	1.04021	0.165027	2.91473e-10
6	rs210478071	87187688	T	C	0.37812	1.04021	0.165027	2.91473e-10
6	rs208840870	87187748	T	C	0.37812	1.04021	0.165027	2.91473e-10
6	rs211287286	87187765	T	G	0.37812	1.04021	0.165027	2.91473e-10
6	rs208056995	87187793	G	A	0.37812	1.04021	0.165027	2.91473e-10
6	rs210462315	87187794	G	A	0.37812	1.04021	0.165027	2.91473e-10
6	rs137712965	87187812	T	C	0.37812	1.04021	0.165027	2.91473e-10
6	rs110911309	87187850	G	A	0.37812	1.04021	0.165027	2.91473e-10
6	rs111011719	87187903	T	G	0.37812	1.04021	0.165027	2.91473e-10
6	rs110968906	87187931	A	G	0.37812	1.04021	0.165027	2.91473e-10
6	rs109795183	87187936	G	A	0.37812	1.04021	0.165027	2.91473e-10
6	rs110129941	87187961	A	G	0.37812	1.04021	0.165027	2.91473e-10
6	rs109147645	87187994	T	C	0.37812	1.04021	0.165027	2.91473e-10
6	rs110736684	87188013	A	T	0.37812	1.04021	0.165027	2.91473e-10
6	rs109793316	87188048	A	G	0.37812	1.04021	0.165027	2.91473e-10
6	rs109222137	87188124	T	C	0.37812	1.04021	0.165027	2.91473e-10
6	rs110187721	87188128	C	T	0.37812	1.04021	0.165027	2.91473e-10
6	rs110362518	87188272	T	C	0.37812	1.04021	0.165027	2.91473e-10
6	rs109134147	87188694	T	C	0.37812	1.04021	0.165027	2.91473e-10
6	6_87188731	87188731	CTCTTGCCTGGAGAATCCCATGGACGCAGGAGCCTGGTAGGGTGCAGTCCATGGGGTTGCTAAGAGTCAGACATGACTGAGCGACTTCACTTTGACTTTTCACTTTCATGCATTGGAGAAGGAAATGGCAGCCCACTCCAGTAC	ATCTTGCCTGGAGAATCCCATGGACGCAGGAGCCTGGTAGGGTGCAGTCCATGGGGTTGCTAAGAGTCAGACATGACTGAGCGACTTCACTTTGACTTTTCACTTTCATGCATTGGAGAAGGAAATGGCAGCCCACTCCAGTAC	0.372583	1.02175	0.163168	3.80149e-10
6	rs383169234	87188788	C	T	0.37741	1.04428	0.164725	2.30483e-10
6	rs378779411	87188799	G	A	0.377424	1.04755	0.164729	2.02742e-10
6	rs381333024	87188812	T	C	0.377424	1.04755	0.164729	2.02742e-10
6	rs109365516	87188947	C	T	0.37812	1.04021	0.165027	2.91473e-10
6	rs109479788	87188954	G	A	0.37812	1.04021	0.165027	2.91473e-10
6	rs110046515	87188977	C	G	0.378105	1.04245	0.165012	2.65952e-10
6	rs110876877	87189048	G	A	0.378105	1.04245	0.165012	2.65952e-10
6	rs109516287	87189062	A	G	0.378105	1.04245	0.165012	2.65952e-10
6	rs110015776	87189075	C	A	0.37812	1.04021	0.165027	2.91473e-10
6	rs110298594	87189179	C	A	0.378018	1.03376	0.165034	3.75344e-10
6	rs385242368	87189221	G	A	0.374047	1.03507	0.16537	3.87187e-10
6	rs209297389	87189226	T	C	0.374076	1.03617	0.165393	3.73068e-10
6	rs211572973	87189250	G	A	0.377656	1.05204	0.165235	1.92877e-10
6	rs209834022	87189302	T	C	0.37812	1.04021	0.165027	2.91473e-10
6	rs207958387	87189311	C	T	0.37812	1.04021	0.165027	2.91473e-10
6	rs211312650	87189321	C	A	0.37812	1.04021	0.165027	2.91473e-10
6	rs109767201	87189356	G	A	0.37812	1.04021	0.165027	2.91473e-10
6	rs208244744	87189495	G	A	0.378105	1.04313	0.165018	2.59366e-10
6	rs109182086	87189573	A	G	0.37812	1.04021	0.165027	2.91473e-10
6	rs208159582	87189680	T	C	0.378134	1.04343	0.165024	2.56725e-10
6	rs109513317	87189835	T	C	0.378134	1.03692	0.165024	3.31088e-10
6	rs109530367	87189853	G	A	0.37812	1.04021	0.165027	2.91473e-10
6	rs798868938	87189984	T	A	0.377902	1.03506	0.164987	3.52758e-10
6	rs455254079	87189985	T	A	0.377917	1.03708	0.164982	3.25765e-10
6	rs109895993	87190083	A	G	0.37812	1.04021	0.165027	2.91473e-10
6	rs209045276	87190564	C	T	0.378105	1.03934	0.165022	3.01167e-10
6	rs207836003	87190723	A	G	0.378105	1.03934	0.165022	3.01167e-10
6	6_87190738	87190738	CT	C	0.378105	1.03934	0.165022	3.01167e-10
6	rs210738424	87190744	C	A	0.378105	1.03934	0.165022	3.01167e-10
6	rs109717713	87190776	A	T	0.378105	1.03934	0.165022	3.01167e-10
6	rs110066881	87190869	G	T	0.378105	1.03934	0.165022	3.01167e-10
6	rs209870216	87190978	C	T	0.378105	1.03934	0.165022	3.01167e-10
6	rs468881023	87190988	A	T	0.378105	1.03934	0.165022	3.01167e-10
6	rs730646387	87190995	AT	A	0.378105	1.03934	0.165022	3.01167e-10
6	rs110491208	87191106	A	G	0.378105	1.03934	0.165022	3.01167e-10
6	rs109074336	87191196	G	A	0.378105	1.03934	0.165022	3.01167e-10
6	rs109205575	87191281	T	C	0.378105	1.03934	0.165022	3.01167e-10
6	rs109909670	87191291	C	T	0.378105	1.03934	0.165022	3.01167e-10
6	rs109540761	87191325	C	T	0.378105	1.03934	0.165022	3.01167e-10
6	rs110827798	87191421	G	A	0.378105	1.03934	0.165022	3.01167e-10
6	rs110288459	87191454	A	T	0.378105	1.03934	0.165022	3.01167e-10
6	rs109017082	87191503	G	A	0.378105	1.03934	0.165022	3.01167e-10
6	rs108967707	87191566	G	A	0.378062	1.04419	0.165031	2.49583e-10
6	rs207626727	87191573	T	C	0.378062	1.04419	0.165031	2.49583e-10
6	rs110534011	87191632	C	A	0.378105	1.03934	0.165022	3.01167e-10
6	rs209097337	87191839	G	A	0.378105	1.03934	0.165022	3.01167e-10
6	rs519032748	87191915	G	A	0.378105	1.03934	0.165022	3.01167e-10
6	rs799981306	87191953	T	C	0.378004	1.0329	0.165029	3.87738e-10
6	rs801026335	87191956	C	A	0.378004	1.0329	0.165029	3.87738e-10
6	rs382878891_799779	87192082	C	G	0.377743	1.03454	0.16502	3.62974e-10
6	rs385848581	87192105	A	G	0.377743	1.03454	0.16502	3.62974e-10
6	rs381118294	87192166	C	T	0.377989	1.03582	0.165019	3.45293e-10
6	rs468142850	87192241	T	G	0.377989	1.03582	0.165019	3.45293e-10
6	rs385506994	87192247	T	A	0.377989	1.03582	0.165019	3.45293e-10
6	rs383274919	87192362	T	G	0.378105	1.03934	0.165022	3.01167e-10
6	rs378238266	87192363	T	G	0.378105	1.03934	0.165022	3.01167e-10
6	rs381442180	87192373	A	AT	0.378105	1.03934	0.165022	3.01167e-10
6	rs378352901	87192453	A	C	0.375395	1.03666	0.164508	2.94558e-10
6	rs381773067	87192459	C	G	0.375395	1.03666	0.164508	2.94558e-10
6	rs384815755	87192511	A	G	0.378091	1.03605	0.165018	3.42029e-10
6	rs380755975	87192730	C	T	0.378105	1.03934	0.165022	3.01167e-10
6	rs384298091	87192769	A	G	0.378105	1.03898	0.16501	3.0451e-10
6	rs444499522	87192825	C	CACCG	0.376888	1.02814	0.164729	4.33576e-10
6	6_87192826	87192826	*	ACCGAC	0.376888	1.02814	0.164729	4.33576e-10
6	6_87192828	87192828	*	CG	0.376888	1.02814	0.164729	4.33576e-10
6	rs798556879	87192832	T	TC	0.376888	1.02814	0.164729	4.33576e-10
6	6_87192833	87192833	*	C	0.376888	1.02814	0.164729	4.33576e-10
6	rs382568352	87192840	T	C	0.376888	1.02814	0.164729	4.33576e-10
6	rs385085611	87192889	T	C	0.378091	1.03605	0.165018	3.42029e-10
6	rs379538273	87192910	G	A	0.378091	1.03605	0.165018	3.42029e-10
6	rs210144494	87193168	T	C	0.378105	1.03934	0.165022	3.01167e-10
6	rs110033279	87193497	T	G	0.378105	1.03934	0.165022	3.01167e-10
6	rs207495439	87193628	A	T	0.37812	1.04226	0.165024	2.68693e-10
6	rs210758443	87193676	G	A	0.37812	1.04226	0.165024	2.68693e-10
6	rs108993504	87193728	C	T	0.37812	1.04226	0.165024	2.68693e-10
6	rs110029997	87193971	G	A	0.37812	1.04226	0.165024	2.68693e-10
6	rs110245651	87194035	G	A	0.37812	1.04226	0.165024	2.68693e-10
6	rs379223086	87194872	G	GT	0.378105	1.03898	0.16502	3.05259e-10
6	rs211689635	87195147	G	A	0.378091	1.05087	0.165023	1.91491e-10
6	rs110051141	87195534	T	C	0.378134	1.04562	0.165025	2.35636e-10
6	rs110697411	87195585	T	G	0.378149	1.04494	0.165022	2.41747e-10
6	rs110274958	87195740	G	A	0.378134	1.04562	0.165025	2.35636e-10
6	rs110033381	87195798	G	A	0.378134	1.04562	0.165025	2.35636e-10
6	rs109017882	87195981	T	C	0.378134	1.04562	0.165025	2.35636e-10
6	rs109518131	87196047	A	G	0.374859	1.05065	0.165126	1.98209e-10
6	rs385881500	87196160	C	T	0.378134	1.04562	0.165025	2.35636e-10
6	rs110589650	87196197	C	T	0.378134	1.04562	0.165025	2.35636e-10
6	rs381338568	87196269	T	C	0.378134	1.04562	0.165025	2.35636e-10
6	rs208052791	87196292	C	T	0.378149	1.04399	0.16503	2.5152e-10
6	rs211390885	87196307	C	A	0.378134	1.04562	0.165025	2.35636e-10
6	rs209295010	87196320	C	T	0.378134	1.04562	0.165025	2.35636e-10
6	rs109678405	87196326	G	A	0.378134	1.04562	0.165025	2.35636e-10
6	rs109802630	87196358	T	C	0.378134	1.04562	0.165025	2.35636e-10
6	rs110954818	87196427	C	T	0.378134	1.04562	0.165025	2.35636e-10
6	rs109268867	87196428	T	G	0.378134	1.04562	0.165025	2.35636e-10
6	rs108962224	87196438	C	T	0.378134	1.04562	0.165025	2.35636e-10
6	rs109751840	87196454	A	T	0.378134	1.04562	0.165025	2.35636e-10
6	6_87196658	87196658	A	ATTTT	0.378149	1.04936	0.165018	2.0301e-10
6	rs110896226	87196782	A	C	0.378134	1.04562	0.165025	2.35636e-10
6	rs110607405	87196825	C	T	0.378134	1.04562	0.165025	2.35636e-10
6	rs110439613	87196851	G	A	0.378134	1.04562	0.165025	2.35636e-10
6	rs110642066	87196927	C	T	0.378134	1.04562	0.165025	2.35636e-10
6	rs730674761	87197007	TTCTC	T	0.378134	1.04562	0.165025	2.35636e-10
6	rs110583460	87197094	A	T	0.378134	1.04562	0.165025	2.35636e-10
6	rs110104133	87197134	A	G	0.378134	1.04562	0.165025	2.35636e-10
6	rs109048807	87197176	G	A	0.378134	1.04562	0.165025	2.35636e-10
6	rs109885628	87197195	A	G	0.378134	1.04562	0.165025	2.35636e-10
6	rs109191076	87197248	T	C	0.378134	1.04562	0.165025	2.35636e-10
6	rs109680179	87197274	C	T	0.378134	1.04562	0.165025	2.35636e-10
6	rs209666340	87197287	A	C	0.378134	1.04562	0.165025	2.35636e-10
6	6_87197298	87197298	AT	A	0.378134	1.04562	0.165025	2.35636e-10
6	rs109055848	87197365	G	A	0.378134	1.04562	0.165025	2.35636e-10
6	rs208440400	87198521	T	C	0.378134	1.04562	0.165025	2.35636e-10
6	rs109029623	87198844	C	T	0.378134	1.04562	0.165025	2.35636e-10
6	rs383129712	87199253	T	C	0.378134	1.04562	0.165025	2.35636e-10
6	rs378358302	87199775	T	G	0.46862	0.912325	0.151884	1.89312e-09
6	rs381716072	87199798	A	G	0.468649	0.907437	0.151874	2.3019e-09
6	rs110705954	87200563	T	C	0.378134	1.04562	0.165025	2.35636e-10
6	rs110306852	87201689	A	G	0.378134	1.04562	0.165025	2.35636e-10
6	rs110275082	87201878	A	G	0.378134	1.04562	0.165025	2.35636e-10
6	rs208646881	87203009	A	G	0.377844	1.04086	0.165119	2.90558e-10
6	rs383422040	87204354	C	T	0.425095	0.983988	0.15262	1.13851e-10
6	rs377886668	87204355	T	G	0.425095	0.983988	0.15262	1.13851e-10
6	rs110736494	87205321	T	C	0.377786	1.03618	0.165127	3.49471e-10
6	rs381711131	87205747	A	T	0.37783	1.03973	0.165125	3.0416e-10
6	rs209884100_800014	87206067	C	T	0.377815	1.04327	0.165128	2.6507e-10
6	rs211434313	87206152	G	A	0.377743	1.03924	0.165163	3.12941e-10
6	rs209275255	87207801	A	C	0.377627	1.04417	0.165137	2.56491e-10
6	rs385459186	87207989	G	A	0.425196	0.984823	0.152607	1.09421e-10
6	rs380035150	87208004	A	G	0.425196	0.984823	0.152607	1.09421e-10
6	rs383568885	87208005	C	T	0.425196	0.984823	0.152607	1.09421e-10
6	rs110619876	87208033	T	C	0.425196	0.984823	0.152607	1.09421e-10
6	rs380617564	87208050	G	A	0.425196	0.984823	0.152607	1.09421e-10
6	rs384109436	87208242	C	T	0.425196	0.984823	0.152607	1.09421e-10
6	rs109663691	87209585	T	G	0.377613	1.04444	0.165149	2.54542e-10
6	rs380903241	87211563	A	G	0.468157	0.902454	0.151974	2.88176e-09
6	rs382382240	87211593	G	T	0.468157	0.902454	0.151974	2.88176e-09
6	rs110612015	87212167	C	T	0.377627	1.04655	0.165138	2.33579e-10
6	rs109582413	87212702	G	T	0.425211	0.988487	0.152606	9.33344e-11
6	rs109203355	87213566	C	T	0.377642	1.04605	0.165136	2.38163e-10
6	rs383265286	87214470	A	G	0.377642	1.04605	0.165136	2.38163e-10
6	rs381556519	87214612	T	C	0.376424	1.03489	0.164848	3.43356e-10
6	rs385087581	87214637	C	G	0.377642	1.04605	0.165136	2.38163e-10
6	rs382182861	87214678	T	G	0.377642	1.04605	0.165136	2.38163e-10
6	rs384578210	87214721	G	A	0.377627	1.04566	0.16513	2.41536e-10
6	rs382117558	87214908	T	A	0.377584	1.05424	0.165125	1.71982e-10
6	rs380293170	87215082	A	T	0.374467	0.985402	0.16416	1.94059e-09
6	rs383508741	87215485	C	T	0.378149	1.02895	0.16495	4.43262e-10
6	rs377901437	87215548	G	A	0.376627	1.03725	0.165197	3.41009e-10
6	rs462441126	87215684	C	T	0.377178	1.0188	0.165165	6.89837e-10
6	rs384816463	87215707	A	G	0.37741	1.02863	0.165079	4.62994e-10
6	rs378737740	87215953	T	C	0.378149	1.02895	0.16495	4.43262e-10
6	rs384131206	87216016	C	A	0.378076	1.03445	0.164962	3.59095e-10
6	rs378856089	87216058	T	C	0.377642	1.04605	0.165136	2.38163e-10
6	rs381816548	87216122	G	A	0.376641	1.02072	0.164774	5.84155e-10
6	rs384083470	87216129	T	G	0.377149	1.00377	0.16459	1.06992e-09
6	rs379151134	87216312	A	T	0.378134	1.02696	0.164956	4.79447e-10
6	rs457094637	87216325	T	C	0.378134	1.02696	0.164956	4.79447e-10
6	rs470706002	87216343	G	A	0.37812	1.02988	0.164946	4.27213e-10
6	rs382261353	87216469	G	A	0.378163	1.02828	0.164946	4.5454e-10
6	rs385884562	87216470	C	A	0.378163	1.02828	0.164946	4.5454e-10
6	rs381136451	87216509	C	T	0.377772	1.03376	0.164946	3.67501e-10
6	rs383067240	87216510	T	G	0.377337	1.04535	0.16512	2.43802e-10
6	rs876082030	87216566	C	T	0.359654	1.01626	0.161689	3.27259e-10
6	rs441600672	87216600	G	A	0.356988	1.00322	0.161329	5.02094e-10
6	rs133698885	87217022	C	A	0.374453	1.02436	0.164873	5.19756e-10
6	rs137235078	87217046	A	G	0.378018	1.02897	0.164943	4.4233e-10
6	rs444612473	87217065	G	C	0.377859	1.0215	0.164799	5.70091e-10
6	rs458148578	87217102	G	A	0.377888	1.02146	0.164791	5.69907e-10
6	rs136145876	87217115	G	T	0.377888	1.02146	0.164791	5.69907e-10
6	rs136801537	87217118	A	G	0.377888	1.02146	0.164791	5.69907e-10
6	rs109234260	87217145	A	C	0.377888	1.02146	0.164791	5.69907e-10
6	rs210702039	87217327	T	A	0.378163	1.02828	0.164946	4.5454e-10
6	rs109314706	87217466	C	G	0.378163	1.02828	0.164946	4.5454e-10
6	rs110775601	87217499	C	T	0.378163	1.02828	0.164946	4.5454e-10
6	rs109341826	87217553	T	A	0.378134	1.02587	0.164969	5.0176e-10
6	rs381724770	87217614	C	A	0.378163	1.02828	0.164946	4.5454e-10
6	rs384912177	87217618	T	C	0.377656	1.04538	0.165133	2.44329e-10
6	rs378572903	87217690	G	C	0.372525	0.999746	0.163047	8.69724e-10
6	rs132759911	87217696	A	G	0.372525	0.999746	0.163047	8.69724e-10
6	rs110166299	87217868	C	T	0.378163	1.02828	0.164946	4.5454e-10
6	6_87218125	87218125	AGTGTGT	AGTGT	0.399759	0.970987	0.15874	9.54436e-10
6	rs135954275	87218234	C	T	0.378163	1.02828	0.164946	4.5454e-10
6	rs109636885	87218874	A	G	0.378163	1.02828	0.164946	4.5454e-10
6	rs109033447	87218893	C	A	0.378163	1.02828	0.164946	4.5454e-10
6	rs209236042	87218950	C	T	0.378149	1.0253	0.164941	5.09502e-10
6	rs385422083	87218957	A	AT	0.378149	1.0253	0.164941	5.09502e-10
6	rs109870819	87219041	T	A	0.378178	1.03207	0.16494	3.91812e-10
6	rs109288064	87219180	G	C	0.378178	1.03207	0.16494	3.91812e-10
6	rs109596935	87219233	T	C	0.378178	1.03207	0.16494	3.91812e-10
6	rs110163498	87219317	T	G	0.378178	1.03207	0.16494	3.91812e-10
6	rs382860518	87219547	T	C	0.378178	1.03207	0.16494	3.91812e-10
6	rs381073597	87219558	A	T	0.378178	1.03207	0.16494	3.91812e-10
6	rs109200549	87220226	A	T	0.378178	1.03207	0.16494	3.91812e-10
6	rs110079930	87220324	G	A	0.378178	1.03207	0.16494	3.91812e-10
6	rs110523016	87220332	G	A	0.378178	1.03207	0.16494	3.91812e-10
6	rs384872007	87220411	C	T	0.378105	1.03757	0.164953	3.17228e-10
6	rs379018600	87220481	A	AT	0.353016	0.972333	0.161858	1.88615e-09
6	rs136957248	87220542	T	C	0.378178	1.03207	0.16494	3.91812e-10
6	rs109255004	87220623	C	T	0.378178	1.03207	0.16494	3.91812e-10
6	rs110904948	87220761	G	C	0.378163	1.03198	0.164942	3.93334e-10
6	rs110955273	87221322	C	T	0.378178	1.03207	0.16494	3.91812e-10
6	rs109754988	87221447	G	A	0.378178	1.03207	0.16494	3.91812e-10
6	rs108947847	87221497	A	C	0.378178	1.03207	0.16494	3.91812e-10
6	rs109565577	87221498	G	A	0.378178	1.03207	0.16494	3.91812e-10
6	rs109955177	87221592	G	C	0.378178	1.03207	0.16494	3.91812e-10
6	rs109809535	87221646	A	G	0.378178	1.03207	0.16494	3.91812e-10
6	rs110565191	87221666	G	T	0.378178	1.03207	0.16494	3.91812e-10
6	rs109314792	87221797	A	C	0.378192	1.03581	0.164933	3.38192e-10
6	6_87221928	87221928	C	CTCTGTGTGTGTGTGTGTG	0.377772	1.04182	0.165051	2.75268e-10
6	rs134349648	87222119	C	T	0.378163	1.03002	0.164934	4.23707e-10
6	rs135016589	87222203	C	T	0.377062	1.00364	0.164593	1.07624e-09
6	rs109954822	87222204	A	G	0.376554	1.02057	0.164776	5.87764e-10
6	rs110856911	87222298	T	G	0.377076	0.998071	0.164605	1.33238e-09
6	rs109358009	87222319	A	C	0.377076	0.998071	0.164605	1.33238e-09
6	rs110654017	87222320	G	A	0.377076	0.998071	0.164605	1.33238e-09
6	6_87222385	87222385	TG	T	0.378439	1.04041	0.164645	2.62994e-10
6	rs111017734	87222419	T	C	0.378178	1.0271	0.164943	4.75506e-10
6	rs137427023	87222470	C	T	0.378178	1.0271	0.164943	4.75506e-10
6	rs133666666	87222478	G	GC	0.378178	1.0271	0.164943	4.75506e-10
6	rs383689764	87222559	G	A	0.377671	1.04419	0.165129	2.55801e-10
6	rs109254312	87222947	A	C	0.378178	1.0271	0.164943	4.75506e-10
6	6_87223114	87223114	GAATA	G	0.384077	0.970521	0.162803	2.50186e-09
6	rs110912338	87223165	A	G	0.377671	1.04419	0.165129	2.55801e-10
6	rs382873486	87223218	T	C	0.377656	1.04711	0.16512	2.27515e-10
6	rs381144302	87223251	C	T	0.378163	1.03002	0.164934	4.23707e-10
6	rs386032181	87223315	G	A	0.377989	1.03502	0.164989	3.53552e-10
6	rs136405291	87223518	G	T	0.378178	1.0271	0.164943	4.75506e-10
6	rs211402536	87223555	T	C	0.377671	1.04419	0.165129	2.55801e-10
6	rs110125354	87224387	G	T	0.378163	1.02942	0.164951	4.35389e-10
6	rs380049546	87224884	A	C	0.378163	1.02942	0.164951	4.35389e-10
6	rs383065614	87224934	C	T	0.377656	1.04652	0.165138	2.33866e-10
6	rs109898859	87225191	G	T	0.378163	1.02942	0.164951	4.35389e-10
6	rs109551978	87225827	G	A	0.377642	1.04945	0.165128	2.07955e-10
6	rs210914267	87229330	A	G	0.377569	1.04049	0.165138	2.96195e-10
6	6_87232328	87232328	ATT	ATTT	0.377047	1.03385	0.165095	3.79751e-10
6	rs210296253	87233169	T	G	0.377381	1.0379	0.165217	3.34134e-10
6	6_87242437	87242437	TG	CG	0.381816	1.03176	0.163988	3.14035e-10	NPFFR2	6499
6	rs109998208	87243991	T	C	0.381714	1.02987	0.164019	3.40815e-10	NPFFR2	4946
6	rs379208257	87247223	A	AGTG	0.381816	1.03441	0.163989	2.82992e-10	NPFFR2	1711
6	rs110353011	87248193	C	T	0.381801	1.03474	0.164003	2.80409e-10	NPFFR2	744
6	rs109107734	87249150	A	G	0.381758	1.03394	0.164007	2.89604e-10	NPFFR2	0
6	rs110277259	87250018	C	T	0.381816	1.03441	0.163989	2.82992e-10	NPFFR2	0
6	rs207671422	87250726	C	T	0.377337	1.03438	0.16521	3.82584e-10	NPFFR2	0
6	rs109713863	87250768	C	T	0.381758	1.03394	0.164007	2.89604e-10	NPFFR2	0
6	rs109598488	87252405	T	C	0.375728	1.06781	0.163122	5.90643e-11	NPFFR2	0
6	rs208792307	87256981	A	G	0.381758	1.03394	0.164007	2.89604e-10	NPFFR2	0
6	rs208914861	87257241	T	C	0.436995	0.952333	0.159636	2.43637e-09	NPFFR2	0
6	6_87257695	87257695	AT	A	0.437052	0.953182	0.159632	2.35611e-09	NPFFR2	0
6	rs208431271	87270033	G	T	0.356277	0.964079	0.16123	2.23775e-09	NPFFR2	0
6	rs209409746	87270035	G	T	0.356263	0.965801	0.161236	2.09871e-09	NPFFR2	0
6	rs211149356	87272228	T	G	0.381468	1.0249	0.164184	4.30931e-10	NPFFR2	0
6	rs445108494	87272632	C	T	0.381511	1.02535	0.164149	4.19819e-10	NPFFR2	0
6	rs110192793	87276896	T	G	0.377004	1.03025	0.165374	4.66925e-10	NPFFR2	0
6	rs110131712	87287049	T	G	0.377207	1.01709	0.165341	7.67798e-10	NPFFR2	0
6	rs380814483	87289506	G	A	0.377584	1.01264	0.165156	8.711e-10	NPFFR2	0
6	rs210055695	87295188	C	G	0.377163	1.01463	0.165349	8.44691e-10	NPFFR2	0
6	rs109464455	87297651	T	C	0.377323	1.0217	0.165297	6.36922e-10	NPFFR2	0
6	rs111032184	87297835	T	C	0.377323	1.0217	0.165297	6.36922e-10	NPFFR2	0
6	rs110010576	87297961	G	T	0.377076	1.02147	0.165195	6.27211e-10	NPFFR2	0
6	rs208779648	87298167	C	T	0.377323	1.0217	0.165297	6.36922e-10	NPFFR2	0
6	rs109176178	87298184	C	G	0.377323	1.0217	0.165297	6.36922e-10	NPFFR2	0
6	rs109383606	87298348	A	G	0.377337	1.02592	0.165294	5.41327e-10	NPFFR2	0
6	rs110483521	87298580	T	A	0.377323	1.0217	0.165297	6.36922e-10	NPFFR2	0
6	rs110047157	87298747	A	G	0.377323	1.0217	0.165297	6.36922e-10	NPFFR2	0
6	rs110245389	87298772	C	T	0.377323	1.0217	0.165297	6.36922e-10	NPFFR2	0
6	rs110327769	87298801	G	A	0.377323	1.0217	0.165297	6.36922e-10	NPFFR2	0
6	rs110797677	87298889	G	T	0.377308	1.02303	0.165303	6.0616e-10	NPFFR2	0
6	rs385100425	87298943	T	TC	0.377308	1.02303	0.165303	6.0616e-10	NPFFR2	0
6	rs207602333	87299124	G	A	0.377308	1.02238	0.165301	6.21207e-10	NPFFR2	0
6	rs110532283	87299133	C	T	0.377308	1.02238	0.165301	6.21207e-10	NPFFR2	0
6	rs110923955	87299197	T	C	0.377337	1.01873	0.165292	7.12804e-10	NPFFR2	0
6	6_87299266	87299266	GGTT	G	0.377207	1.01206	0.165318	9.24469e-10	NPFFR2	0
6	rs109713827	87299705	C	T	0.377323	1.0217	0.165297	6.36922e-10	NPFFR2	0
6	rs208264750	87299852	T	A	0.377323	1.0217	0.165297	6.36922e-10	NPFFR2	0
6	rs109684484	87299978	G	A	0.371308	1.05482	0.164453	1.4163e-10	NPFFR2	0
6	rs110974116	87300072	C	T	0.377323	1.0217	0.165297	6.36922e-10	NPFFR2	0
6	rs379979790	87300536	G	GT	0.377323	1.0217	0.165297	6.36922e-10	NPFFR2	0
6	rs109210686	87300747	T	G	0.377308	1.02322	0.165299	6.01177e-10	NPFFR2	0
6	6_87301546	87301546	CTT	C	0.377279	1.01709	0.165212	7.44633e-10	NPFFR2	0
6	rs110712727_801189	87301888	T	C	0.377323	1.0217	0.165297	6.36922e-10	NPFFR2	0
6	rs110216321	87301945	T	C	0.377323	1.0217	0.165297	6.36922e-10	NPFFR2	0
6	rs110432804	87301995	T	C	0.377294	1.0193	0.165322	7.0247e-10	NPFFR2	0
6	rs110406557	87302450	T	C	0.377323	1.0217	0.165297	6.36922e-10	NPFFR2	0
6	rs109968027	87303195	C	T	0.377323	1.0217	0.165297	6.36922e-10	NPFFR2	0
6	rs208566169	87303238	C	T	0.377323	1.0217	0.165297	6.36922e-10	NPFFR2	0
6	rs380006883	87303383	T	TAAC	0.377323	1.0217	0.165297	6.36922e-10	NPFFR2	0
6	rs210594100	87303456	A	G	0.377323	1.0217	0.165297	6.36922e-10	NPFFR2	0
6	rs109751057	87303645	C	T	0.377323	1.0217	0.165297	6.36922e-10	NPFFR2	0
6	rs209453756	87303894	G	A	0.377323	1.0217	0.165297	6.36922e-10	NPFFR2	0
6	rs110320182	87304073	C	T	0.377294	1.02459	0.165295	5.69884e-10	NPFFR2	0
6	6_87304333	87304333	C	CAG	0.3708	1.03718	0.163142	2.05008e-10	NPFFR2	0
6	6_87304334	87304334	*	AG	0.3708	1.03718	0.163142	2.05008e-10	NPFFR2	0
6	6_87304337	87304337	TG	T	0.3708	1.03718	0.163142	2.05008e-10	NPFFR2	0
6	rs797659271	87304341	T	A	0.3708	1.03718	0.163142	2.05008e-10	NPFFR2	0
6	rs798317317	87304344	A	T	0.3708	1.03718	0.163142	2.05008e-10	NPFFR2	0
6	rs801131049	87304347	T	A	0.3708	1.03718	0.163142	2.05008e-10	NPFFR2	0
6	rs454957065	87304349	T	G	0.3708	1.03718	0.163142	2.05008e-10	NPFFR2	0
6	6_87304353	87304353	*	A	0.3708	1.03718	0.163142	2.05008e-10
6	6_87304355	87304355	*	A	0.3708	1.03718	0.163142	2.05008e-10
6	rs800844054	87304372	T	TGG	0.3708	1.03718	0.163142	2.05008e-10	NPFFR2	0
6	rs797107838	87304388	A	AG	0.370786	1.03688	0.163149	2.07848e-10	NPFFR2	0
6	rs799952870	87304391	A	AG	0.370742	1.03369	0.163191	2.38528e-10	NPFFR2	0
6	rs381215358	87304394	C	G	0.370742	1.03369	0.163191	2.38528e-10	NPFFR2	0
6	rs799100122	87304395	T	TG	0.370742	1.03369	0.163191	2.38528e-10	NPFFR2	0
6	6_87304396	87304396	*	G	0.370742	1.03369	0.163191	2.38528e-10
6	rs207601048	87304449	T	G	0.377207	1.02557	0.165338	5.54491e-10	NPFFR2	0
6	rs209818241	87304460	T	C	0.37725	1.02887	0.165296	4.83401e-10	NPFFR2	0
6	rs210690982	87304472	A	G	0.377308	1.02391	0.165292	5.84346e-10	NPFFR2	0
6	rs208064733	87304496	C	T	0.377294	1.02685	0.165282	5.20814e-10	NPFFR2	0
6	rs379285247	87304526	C	T	0.377294	1.02685	0.165282	5.20814e-10	NPFFR2	0
6	rs382489986	87304554	A	T	0.377294	1.02685	0.165282	5.20814e-10	NPFFR2	0
6	rs209198827	87304581	A	T	0.377308	1.02391	0.165292	5.84346e-10	NPFFR2	0
6	rs379827451	87304605	A	AT	0.377308	1.02391	0.165292	5.84346e-10	NPFFR2	0
6	rs210683935	87304621	T	G	0.377308	1.02391	0.165292	5.84346e-10	NPFFR2	0
6	rs110433292	87304718	G	A	0.37725	1.01864	0.165332	7.22095e-10	NPFFR2	0
6	rs110546108	87305233	T	C	0.377308	1.02391	0.165292	5.84346e-10	NPFFR2	0
6	rs211467063	87305253	T	C	0.377308	1.02391	0.165292	5.84346e-10	NPFFR2	0
6	rs208291535	87305264	T	C	0.377308	1.02391	0.165292	5.84346e-10	NPFFR2	0
6	rs109221178	87305409	T	G	0.377308	1.02391	0.165292	5.84346e-10	NPFFR2	0
6	rs211645356	87305431	A	T	0.377308	1.02391	0.165292	5.84346e-10	NPFFR2	0
6	rs208362277	87305479	C	T	0.377308	1.02391	0.165292	5.84346e-10	NPFFR2	0
6	rs210299362	87305485	A	G	0.377308	1.02391	0.165292	5.84346e-10	NPFFR2	0
6	rs211499650	87305542	G	T	0.377308	1.02391	0.165292	5.84346e-10	NPFFR2	0
6	rs109230005	87305670	T	C	0.377308	1.02391	0.165292	5.84346e-10	NPFFR2	0
6	rs110960191	87305698	C	G	0.377308	1.02391	0.165292	5.84346e-10	NPFFR2	0
6	rs109210927	87305798	G	C	0.377308	1.02391	0.165292	5.84346e-10	NPFFR2	0
6	rs109812126	87305810	T	C	0.377308	1.02391	0.165292	5.84346e-10	NPFFR2	0
6	rs110142953	87305942	T	C	0.377308	1.02391	0.165292	5.84346e-10	NPFFR2	0
6	rs110396857	87305953	G	T	0.377308	1.02391	0.165292	5.84346e-10	NPFFR2	0
6	rs109697167	87306016	T	G	0.377323	1.02752	0.165297	5.09406e-10	NPFFR2	0
6	rs109210820	87306095	G	A	0.377062	1.02086	0.165142	6.34244e-10	NPFFR2	0
6	rs207729218	87306124	G	A	0.377294	1.02685	0.165282	5.20814e-10	NPFFR2	0
6	rs109053101	87306138	A	G	0.377062	1.02086	0.165142	6.34244e-10	NPFFR2	0
6	rs110543767	87309509	T	C	0.377294	1.02685	0.165282	5.20814e-10	NPFFR2	0
6	rs379256902	87310673	C	T	0.377279	1.03005	0.165282	4.60294e-10	NPFFR2	0
6	rs110138767	87312685	A	G	0.377337	1.02667	0.165272	5.23058e-10	NPFFR2	0
6	rs109034709	87316810	G	T	0.377337	1.02667	0.165272	5.23058e-10	NPFFR2	0
6	6_87317297	87317297	GTGTC	G	0.373873	0.987013	0.166032	2.76929e-09	NPFFR2	0
6	rs110621961	87319298	A	G	0.377294	1.02337	0.165314	5.99802e-10	NPFFR2	0
6	rs110331357	87321741	A	G	0.377265	1.02742	0.165308	5.12625e-10	NPFFR2	0
6	rs110326785	87324678	A	G	0.377279	1.02449	0.165317	5.7518e-10	NPFFR2	0
6	rs110007626	87336114	C	A	0.376946	1.04006	0.165308	3.14087e-10
6	rs110646135	87343263	G	T	0.37683	1.02883	0.165301	4.84829e-10
6	rs379404215	87344730	A	AAAAC	0.37683	1.02883	0.165301	4.84829e-10
6	6_87344732	87344732	*	AAC	0.37683	1.02883	0.165301	4.84829e-10
6	6_87344733	87344733	*	AC	0.376815	1.0295	0.165305	4.72817e-10
6	rs382885133	87346316	C	G	0.331029	1.01876	0.168591	1.51503e-09
6	rs384234002	87346992	C	A	0.37683	1.02883	0.165301	4.84829e-10
6	rs381768069	87355250	G	C	0.376859	1.01471	0.165333	8.38811e-10
6	rs137299254	87356029	A	G	0.377511	1.03542	0.165101	3.57761e-10
6	rs134888023	87356035	G	A	0.377511	1.03542	0.165101	3.57761e-10
6	rs136557733	87356068	G	A	0.377511	1.03542	0.165101	3.57761e-10
6	rs134363736	87356720	G	A	0.377395	0.997702	0.165169	1.53659e-09
6	6_87358291	87358291	CTA	C	0.376859	1.01471	0.165333	8.38811e-10
Chr	chromosome
SNP	rsID of marker or individual identifier
bp	base pair position on chromosome
A1	reference allele
A2	alternate allel
Freq	minor allele Frequenzy
b	SNP effect
se	standard error
p	p-value
SYMBOL	gene idetified via ensembl/VGNC 1,2
distance	Distance between SNP and Gene
1	McLaren W, Gil L, Hunt SE, Riat HS, Ritchie GRS, Thormann A, et al. The Ensembl Variant Effect Predictor. Genome Biol. 2016;17:122. doi:10.1186/s13059-016-0974-4.
2	Tweedie S, Braschi B, Gray K, Jones TEM, Seal RL, Yates B, Bruford EA. Genenames.org: the HGNC and VGNC resources in 2021. Nucleic Acids Res. 2021;49:D939-D946. doi:10.1093/nar/gkaa980.

## Sheet: Sig_SNPs_including_genes_FSh
Additional file 2. Genome-wide significant SNPs per trait: Results of GWAS summary statistics for all genome-wide significant SNPs identified per analysed trait. Results are separate for each trait, here first to successful insemination heifer (FSh)
Chr	SNP	bp	A1	A2	Freq	b	se	p	SYMBOL	distance
6	6_101529627	101529627	TA	T	0.128504	1.21416	0.203228	2.30954e-09	PTPN13	2118
Chr	chromosome
SNP	rsID of marker or individual identifier
bp	base pair position on chromosome
A1	reference allele
A2	alternate allel
Freq	minor allele Frequenzy
b	SNP effect
se	standard error
p	p-value
SYMBOL	gene idetified via ensembl/VGNC 1,2
distance	Distance between SNP and Gene
1	McLaren W, Gil L, Hunt SE, Riat HS, Ritchie GRS, Thormann A, et al. The Ensembl Variant Effect Predictor. Genome Biol. 2016;17:122. doi:10.1186/s13059-016-0974-4.
2	Tweedie S, Braschi B, Gray K, Jones TEM, Seal RL, Yates B, Bruford EA. Genenames.org: the HGNC and VGNC resources in 2021. Nucleic Acids Res. 2021;49:D939-D946. doi:10.1093/nar/gkaa980.

## Sheet: Sig_SNPs_including_genes_NGV
Additional file 2. Genome-wide significant SNPs per trait: Results of GWAS summary statistics for all genome-wide significant SNPs identified per analysed trait. Results are separate for each trait, here retained placenta (NGV)
Chr	SNP	bp	A1	A2	Freq	b	se	p	SYMBOL	distance
X	X_85905388	85905388	TTATATATA	TTATATATATATA	0.0921819	-2.27605	0.330581	5.77928e-12
X	X_85905390	85905390	*	A	0.0946314	-2.13291	0.326016	6.05573e-11
X	rs110805272	85927862	T	C	0.299156	-1.20325	0.196926	9.95163e-10	ARAF	0
X	rs109232010	85927863	G	T	0.299156	-1.20325	0.196926	9.95163e-10	ARAF	0
X	rs136506737	85928936	T	C	0.299069	-1.19688	0.196953	1.22459e-09	ARAF	0
X	rs109615268	85934377	G	A	0.299084	-1.19688	0.196953	1.22461e-09	ARAF	0
X	rs383624564	85934510	G	A	0.299084	-1.19688	0.196953	1.22461e-09	ARAF	0
X	rs385896502	85934774	G	GA	0.299069	-1.19688	0.196953	1.22459e-09	ARAF	0
X	rs207884932	85934910	C	T	0.299098	-1.19589	0.196951	1.26291e-09	ARAF	0
X	rs135338479	85935428	G	A	0.299084	-1.19688	0.196953	1.22461e-09	ARAF	0
X	rs109569331	85936086	A	G	0.299069	-1.19849	0.196945	1.16208e-09	ARAF	0
X	rs110047129	85936715	C	G	0.299084	-1.19688	0.196953	1.22461e-09	ARAF	0
X	rs382055146	85936738	T	TCGACGGA	0.299084	-1.19688	0.196953	1.22461e-09	ARAF	0
X	rs109599842	85937923	T	C	0.299069	-1.19688	0.196953	1.22459e-09	ARAF	0
X	rs134106675	85938281	G	T	0.299069	-1.19742	0.196952	1.20352e-09	ARAF	0
X	rs379109098	85940628	T	C	0.299055	-1.19743	0.196952	1.20349e-09	ARAF	0
X	rs135482593	85941800	T	C	0.299069	-1.19742	0.196952	1.20352e-09	ARAF	0
X	rs379022763	85942804	T	C	0.299069	-1.19742	0.196952	1.20352e-09	ARAF	0
X	rs208250993	85942969	T	C	0.299069	-1.19742	0.196952	1.20352e-09	ARAF	0
X	rs385475727	85943214	G	GAA	0.299069	-1.19742	0.196952	1.20352e-09	ARAF	0
X	X_85943216	85943216	*	A	0.299069	-1.19742	0.196952	1.20352e-09
X	rs110925168	85944162	G	A	0.299069	-1.19742	0.196952	1.20352e-09	SYN1	0
X	rs110269904	85944637	C	G	0.298098	-1.22562	0.197135	5.0624e-10	SYN1	0
X	rs385970570	85944986	C	T	0.299069	-1.19742	0.196952	1.20352e-09	SYN1	0
X	rs109129064	85945416	G	A	0.299084	-1.19644	0.19695	1.24118e-09	SYN1	0
X	rs383101726	85945854	A	T	0.299012	-1.19706	0.196981	1.22425e-09	SYN1	0
X	X_85946199	85946199	CA	CAA	0.298011	-1.22761	0.197147	4.75874e-10	SYN1	0
X	rs380634961	85946307	G	C	0.299055	-1.19743	0.196952	1.20349e-09	SYN1	0
X	X_85956624	85956624	TCAA	T	0.299069	-1.20263	0.196953	1.0204e-09	SYN1	0
X	rs109426017	85958970	A	G	0.29904	-1.19933	0.196947	1.13175e-09	SYN1	0
X	rs110821972	85959963	A	G	0.298983	-1.19595	0.196963	1.26374e-09	SYN1	0
X	rs379582617	85960575	C	T	0.298997	-1.19594	0.196963	1.26374e-09	SYN1	0
X	rs381448548	85962841	A	G	0.298722	-1.18856	0.196966	1.59609e-09	SYN1	0
X	rs459423732	85964271	A	G	0.298707	-1.18856	0.196967	1.59607e-09	SYN1	0
X	X_85965447	85965447	CT	C	0.298751	-1.18856	0.196966	1.5961e-09	SYN1	0
X	rs381654051	85965684	T	C	0.298722	-1.18856	0.196966	1.59609e-09	SYN1	0
X	rs378105343	85965981	C	T	0.298722	-1.18856	0.196966	1.59609e-09	SYN1	0
X	rs383947086	85965992	T	C	0.298707	-1.18955	0.196969	1.54797e-09	SYN1	0
X	rs385294377	85968100	C	T	0.298736	-1.18606	0.196966	1.72673e-09	SYN1	0
X	rs109264663	85970577	G	A	0.298881	-1.18408	0.196963	1.83613e-09	SYN1	0
X	rs380451011	85971098	A	G	0.298867	-1.18658	0.196963	1.69745e-09	SYN1	0
X	rs385193372	85971843	A	G	0.298867	-1.18658	0.196963	1.69745e-09	SYN1	0
X	rs381827257	85971848	C	T	0.298867	-1.18658	0.196963	1.69745e-09	SYN1	0
X	rs379171419	85972038	G	A	0.298852	-1.18429	0.196965	1.82474e-09	SYN1	0
X	X_85974539	85974539	C	CTT	0.296011	-1.23565	0.197326	3.80166e-10	SYN1	0
X	rs379723008	85974623	G	A	0.298838	-1.18758	0.196961	1.64445e-09	SYN1	0
X	rs109796700	85975168	C	A	0.298852	-1.18659	0.196959	1.69551e-09	SYN1	0
X	X_85976741	85976741	GAA	GA	0.296649	-1.18755	0.197401	1.78867e-09	SYN1	0
X	rs382382198	85990956	T	A	0.298852	-1.18392	0.196956	1.84294e-09	SYN1	0
X	rs133804028	85991709	G	A	0.298852	-1.18657	0.196966	1.69915e-09	SYN1	0
X	rs378163508	86007554	C	T	0.146013	-1.7858	0.259213	5.60717e-12	ELK1	177
X	rs109305027	86022057	T	G	0.143824	-1.86539	0.260814	8.54219e-13	ELK1	0
X	X_86030656	86030656	ATCAGTTCAGT	ATCAGT	0.143273	-1.87933	0.261315	6.39399e-13	UXT	559
X	rs378107182	86053399	C	T	0.142114	-1.85393	0.261967	1.47346e-12
X	rs379186762	86061843	C	A	0.144911	-1.76745	0.259049	8.92447e-12
X	rs382360273	86065015	C	T	0.126533	-2.00265	0.277155	4.98322e-13
X	rs382796709	86072434	T	G	0.144099	-1.7851	0.259981	6.59005e-12
X	X_86086776	86086776	GATATATAT	GATATATATATATATATAT	0.130272	-2.12042	0.272596	7.33209e-15
X	rs381441448	86203308	A	C	0.126533	-2.05724	0.277247	1.16928e-13
X	X_86251895	86251895	GTATATA	GTATA	0.0928052	-2.23484	0.329021	1.10297e-11	ZNF81	0
X	X_86478975	86478975	A	G	0.126112	-2.02376	0.277602	3.09601e-13
X	X_86478976	86478976	C	T	0.126112	-2.02376	0.277602	3.09601e-13
X	X_86478981	86478981	A	G	0.126112	-2.02376	0.277602	3.09601e-13
X	X_86598807	86598807	TTATATATATA	TTATATA	0.119083	-1.85798	0.282921	5.12932e-11	SLC38A5	5480
X	rs135598103	86624944	C	T	0.191133	-1.51877	0.231168	5.0318e-11
X	rs381760443	86628566	T	G	0.176421	-1.54684	0.238555	8.92039e-11
X	rs134537592	86628630	G	T	0.186074	-1.49505	0.234148	1.71297e-10
X	rs386015419	86629992	T	G	0.185944	-1.49965	0.234189	1.51759e-10
X	rs380454329	86632163	T	C	0.126547	-2.02553	0.277253	2.75808e-13
X	rs381548440	86636568	G	A	0.18606	-1.49506	0.234148	1.71291e-10	PORCN	9713
X	rs378253304	86637535	A	G	0.185944	-1.48264	0.234173	2.42947e-10	PORCN	8746
X	rs381419807	86637802	C	T	0.185639	-1.50277	0.234352	1.43182e-10	PORCN	8479
X	rs384236073	86637875	G	A	0.18606	-1.49506	0.234148	1.71291e-10	PORCN	8406
X	rs383858461	86638728	A	G	0.183262	-1.52615	0.235342	8.88422e-11	PORCN	7553
X	rs382613285	86639469	T	C	0.18606	-1.49506	0.234148	1.71291e-10	PORCN	6812
X	rs380641922	86640192	T	C	0.18606	-1.49506	0.234148	1.71291e-10	PORCN	6089
X	rs382921191	86641029	C	T	0.18606	-1.49506	0.234148	1.71291e-10	PORCN	5252
X	rs380535687	86641348	C	A	0.18606	-1.49506	0.234148	1.71291e-10	PORCN	4933
X	rs378032268	86641681	G	A	0.18606	-1.49506	0.234148	1.71291e-10	PORCN	4600
X	rs381309165	86643418	G	A	0.176436	-1.54288	0.23855	9.9486e-11	PORCN	2863
X	rs378099103	86644019	G	A	0.176436	-1.54288	0.23855	9.9486e-11	PORCN	2262
X	X_86645053	86645053	CTT	C	0.186031	-1.49655	0.234161	1.64668e-10	PORCN	1227
X	rs385994428	86647055	A	G	0.176436	-1.54288	0.23855	9.9486e-11	PORCN	0
X	rs209953532	86654309	G	A	0.186045	-1.49617	0.234151	1.66173e-10	PORCN	0
X	rs210171167	86656176	T	A	0.186074	-1.49504	0.234144	1.7124e-10	PORCN	0
X	rs378503675	86656231	A	G	0.185784	-1.48441	0.234313	2.371e-10	PORCN	0
X	rs381842665	86656359	C	T	0.176436	-1.54288	0.23855	9.9486e-11	PORCN	0
X	rs384512984	86658254	A	G	0.185799	-1.48222	0.234296	2.51163e-10	EBP	0
X	rs136605067	86660137	C	A	0.187132	-1.46345	0.23344	3.63212e-10	EBP	0
X	rs208119859	86660616	C	T	0.187161	-1.45817	0.233405	4.17389e-10	EBP	0
X	rs385223785	86665676	A	G	0.139577	-1.79502	0.265087	1.275e-11	TBC1D25	0
X	rs383685223	86667770	G	T	0.139577	-1.79502	0.265087	1.275e-11	TBC1D25	0
X	rs207741229	86668495	T	A	0.168928	-1.47955	0.244315	1.39616e-09	TBC1D25	0
X	rs385022148	86677139	T	C	0.128605	-2.02378	0.274184	1.56989e-13	TBC1D25	0
X	rs379093919	86677854	A	G	0.128605	-2.02378	0.274184	1.56989e-13	TBC1D25	0
X	X_86678896	86678896	GTC	G	0.128605	-2.02378	0.274184	1.56989e-13	TBC1D25	876
X	X_86683711	86683711	A	C	0.12862	-2.02384	0.274158	1.55903e-13	TBC1D25	5691
X	rs381093367	86684201	T	C	0.12862	-2.02384	0.274158	1.55903e-13	TBC1D25	6181
X	rs380452471	86684890	T	A	0.12862	-2.02384	0.274158	1.55903e-13	RBM3	5563
X	rs383546903	86685648	T	C	0.12862	-2.02384	0.274158	1.55903e-13	RBM3	4805
X	rs378213137	86685797	G	A	0.12862	-2.02384	0.274158	1.55903e-13	RBM3	4656
X	rs382187334	86688230	C	G	0.128721	-2.02384	0.274158	1.55908e-13	RBM3	2223
X	rs384274754	86689111	T	C	0.128721	-2.02384	0.274158	1.55908e-13	RBM3	1342
X	rs463531976	86689672	A	G	0.126721	-2.06191	0.276885	9.56397e-14	RBM3	781
X	rs384527439	86696332	T	C	0.130127	-2.08096	0.273037	2.507e-14	RBM3	1687
X	rs383233966	86697399	G	T	0.130127	-2.08096	0.273037	2.507e-14	RBM3	2754
X	rs382928124	86699212	T	G	0.130127	-2.08096	0.273037	2.507e-14	RBM3	4567
X	rs385682545	86699719	A	G	0.130127	-2.08096	0.273037	2.507e-14	RBM3	5074
X	rs447199636	86704305	C	CAAG	0.130127	-2.08096	0.273037	2.507e-14	WDR13	2831
X	rs467247959	86706053	A	ATTACTTTGCATACAAAAAGTATGCAAAGG	0.130127	-2.08096	0.273037	2.507e-14	WDR13	1057
X	rs378693928	86706520	G	A	0.130127	-2.08096	0.273037	2.507e-14	WDR13	619
X	rs381326191	86707215	C	G	0.130127	-2.08096	0.273037	2.507e-14	WDR13	0
X	rs378107872	86711305	A	G	0.130127	-2.08096	0.273037	2.507e-14	WDR13	0
X	rs378860629	86711693	A	G	0.130127	-2.08096	0.273037	2.507e-14	WDR13	0
X	rs379995625	86712775	T	G	0.130127	-2.08096	0.273037	2.507e-14	WDR13	0
X	rs456979659	86716282	G	GGAGAGAGAGAGAGA	0.130098	-2.07754	0.273071	2.78301e-14	WDR13	2138
X	X_86716793	86716793	GTT	G	0.146694	-1.86903	0.260188	6.80058e-13	WDR13	2648
X	rs383523267	86718700	T	C	0.135809	-2.03167	0.267301	2.94546e-14	WDR13	4555
X	rs1116359019	86722326	G	A	0.126794	-2.07087	0.276797	7.34427e-14	WDR13	8181
X	rs379170594	86722848	A	G	0.135693	-2.04181	0.267344	2.21634e-14	WDR13	8703
X	X_86723247	86723247	ATT	AT	0.141664	-2.04709	0.261864	5.39311e-15	WDR13	9102
X	rs383320125	86729148	T	C	0.135693	-2.04181	0.267344	2.21634e-14
X	rs385131651	86731274	C	CT	0.312143	-1.15698	0.193975	2.45243e-09
X	rs382320514	86734863	A	G	0.135809	-2.03167	0.267301	2.94546e-14	U6	7102
X	rs384348978	86736408	T	C	0.135809	-2.03167	0.267301	2.94546e-14	U6	5557
X	rs378807087	86736927	A	G	0.135809	-2.03167	0.267301	2.94546e-14	U6	5038
X	rs385836762	86737313	A	T	0.135809	-2.03167	0.267301	2.94546e-14	U6	4652
X	X_86748596	86748596	C	CTTTTTTT	0.136795	-1.98596	0.266004	8.27259e-14	U6	6526
X	rs382365962	86751208	A	C	0.135823	-2.02998	0.267275	3.07575e-14	U6	9137
X	rs386066975	86751306	G	C	0.135823	-2.02998	0.267275	3.07575e-14	U6	9235
X	rs379265603	86751404	A	G	0.135823	-2.02998	0.267275	3.07575e-14	U6	9333
X	rs384909518	86752921	T	C	0.135823	-2.02998	0.267275	3.07575e-14
X	X_86753064	86753064	GTTT	GT	0.135823	-2.02998	0.267275	3.07575e-14
X	rs378763070	86753307	T	C	0.135823	-2.02998	0.267275	3.07575e-14
X	rs381323252	86753371	A	G	0.135707	-2.04012	0.267318	2.31485e-14
X	rs378791811	86755875	A	G	0.135823	-2.02998	0.267275	3.07575e-14	WAS	9675
X	rs379993718	86756429	G	A	0.135823	-2.02998	0.267275	3.07575e-14	WAS	9121
X	X_86758256	86758256	A	G	0.135707	-2.04012	0.267318	2.31485e-14	WAS	7294
X	rs385249385	86762655	A	G	0.130243	-2.06012	0.272982	4.46371e-14	WAS	2895
X	rs382891926	86762823	A	C	0.130214	-2.05727	0.272883	4.73535e-14	WAS	2727
X	rs383962436	86764000	A	G	0.130243	-2.06012	0.272982	4.46371e-14	WAS	1550
X	rs477127338	86766188	CCCG	C	0.131446	-1.99073	0.271474	2.24994e-13	WAS	0
X	X_86766430	86766430	TACACACACAC	TACACACAC	0.133823	-2.0351	0.269083	3.93635e-14	WAS	0
X	rs381101200	86770560	T	C	0.130142	-2.06923	0.273021	3.48232e-14	WAS	0
X	rs384350864	86772233	A	G	0.130258	-2.0586	0.272973	4.64919e-14	WAS	0
X	rs379103257	86772640	G	A	0.130142	-2.06923	0.273021	3.48232e-14	WAS	120
X	rs385140635	86776800	A	G	0.130258	-2.0586	0.272973	4.64919e-14	SUV39H1	528
X	rs385612466	86782923	A	G	0.130258	-2.0586	0.272973	4.64919e-14	SUV39H1	0
X	rs385690851	86785277	T	C	0.130258	-2.0586	0.272973	4.64919e-14	SUV39H1	0
X	rs378872684	86790031	C	CCTGA	0.130258	-2.0586	0.272973	4.64919e-14	SUV39H1	0
X	rs380054406	86795744	T	G	0.130258	-2.0586	0.272973	4.64919e-14	SUV39H1	5512
X	rs378120793	86809302	T	C	0.130243	-2.05866	0.273034	4.70209e-14
X	rs384706035	86813146	A	T	0.130243	-2.05866	0.273034	4.70209e-14
X	rs378815959	86813184	C	T	0.130243	-2.05866	0.273034	4.70209e-14
X	rs385840468	86815017	T	G	0.130214	-2.06318	0.273078	4.17996e-14
X	rs380746821	86815066	C	G	0.130243	-2.05866	0.273034	4.70209e-14
X	rs382834080	86815108	A	G	0.130243	-2.05866	0.273034	4.70209e-14
X	X_86816127	86816127	C	T	0.130243	-2.05866	0.273034	4.70209e-14
X	rs378326778	86816760	G	A	0.130243	-2.05866	0.273034	4.70209e-14
X	rs378702404	86817012	C	T	0.130127	-2.0693	0.273083	3.52146e-14
X	rs383482316	86817081	A	C	0.130243	-2.05866	0.273034	4.70209e-14
X	X_86817544	86817544	CAAA	CAA	0.128489	-2.01159	0.274448	2.30854e-13
X	rs380850005	86819459	C	G	0.130243	-2.05866	0.273034	4.70209e-14
X	rs379865116	86820582	A	C	0.130243	-2.05866	0.273034	4.70209e-14
X	rs438952612	86821816	C	CAT	0.302374	-1.16927	0.195714	2.30943e-09
X	X_86822268	86822268	TACACACACACACAC	TATACACACACACACACACACACACAC	0.127779	-2.06491	0.275217	6.24596e-14
X	X_86822314	86822314	TAT	CAT	0.13133	-2.04752	0.271914	5.0725e-14
X	X_86823324	86823324	AT	A	0.129765	-2.085	0.273714	2.58752e-14
X	rs380162607	86823680	G	C	0.130243	-2.05866	0.273034	4.70209e-14
X	rs378773586	86824516	G	A	0.129837	-2.08315	0.273503	2.60529e-14
X	rs383634499	86825434	T	C	0.130098	-2.06039	0.273159	4.59854e-14
X	X_86825530	86825530	TG	T	0.130127	-2.0693	0.273083	3.52146e-14
X	X_86827494	86827494	T	C	0.130127	-2.0693	0.273083	3.52146e-14
X	rs384469144	86827843	T	C	0.130243	-2.05866	0.273034	4.70209e-14
X	rs386009973	86829216	A	T	0.130243	-2.05866	0.273034	4.70209e-14
X	rs382490744	86829844	C	T	0.130243	-2.05866	0.273034	4.70209e-14
X	rs384536326	86836037	T	TG	0.130243	-2.05866	0.273034	4.70209e-14
X	rs381965285	86838215	G	A	0.130562	-2.08375	0.272697	2.15089e-14
X	rs385940397	86841888	C	T	0.128011	-2.08821	0.27487	3.02816e-14
X	X_86846166	86846166	GTCTGA	G	0.130243	-2.05866	0.273034	4.70209e-14
X	rs379109620	86847910	A	G	0.130432	-2.05851	0.272733	4.43061e-14
X	rs382500915	86848125	C	T	0.130243	-2.05866	0.273034	4.70209e-14
X	rs384056324	86848222	T	C	0.137737	-1.9133	0.268219	9.79394e-13
X	rs385846134	86850233	A	G	0.130243	-2.05866	0.273034	4.70209e-14
X	rs379746278	86850336	C	T	0.130214	-2.06318	0.273078	4.17996e-14
X	rs380282379	86852769	A	T	0.130243	-2.05866	0.273034	4.70209e-14
X	rs383538592	86852879	A	C	0.130127	-2.0693	0.273083	3.52146e-14
X	rs378708395	86854504	C	T	0.130403	-2.04825	0.272854	6.0609e-14
X	rs378337866	86855901	C	CT	0.130403	-2.04825	0.272854	6.0609e-14
X	X_86857917	86857917	CA	C	0.130243	-2.0622	0.273032	4.25418e-14
X	rs380568181	86860244	A	G	0.130243	-2.0622	0.273032	4.25418e-14
X	rs381779488	86863867	A	G	0.130243	-2.0622	0.273032	4.25418e-14
X	rs378121982	86864501	T	C	0.130243	-2.0622	0.273032	4.25418e-14
X	rs382832438	86868962	T	C	0.298098	-1.22279	0.196241	4.63253e-10
X	rs382493931	86869388	T	C	0.127576	-2.11225	0.275535	1.77455e-14
X	rs380067946	86870472	T	C	0.130026	-2.06314	0.273288	4.37465e-14
X	rs380611213	86873795	A	G	0.130258	-2.0612	0.273004	4.34941e-14	GLOD5	8318
X	rs42204797	86874731	G	A	0.130287	-2.0686	0.272972	3.50724e-14	GLOD5	7382
X	rs381331106	86875400	A	G	0.130287	-2.06867	0.273036	3.54814e-14	GLOD5	6713
X	rs379517957	86876184	G	C	0.130287	-2.05604	0.273041	5.06835e-14	GLOD5	5929
X	X_86877043	86877043	CA	CAAAAAAA	0.126678	-2.1713	0.276712	4.26815e-15	GLOD5	5069
X	rs384659010	86877274	C	T	0.130316	-2.06498	0.273034	3.93578e-14	GLOD5	4839
X	rs379193192	86877697	G	C	0.130272	-2.06403	0.273064	4.069e-14	GLOD5	4416
X	rs382334884	86878279	G	T	0.130301	-2.05604	0.273041	5.06838e-14	GLOD5	3834
X	rs384665840	86878546	C	G	0.130287	-2.04707	0.273053	6.53171e-14	GLOD5	3567
X	rs380158724	86878933	C	T	0.130316	-2.06498	0.273034	3.93578e-14	GLOD5	3180
X	rs378132282	86881542	A	G	0.130301	-2.06498	0.273034	3.93578e-14	GLOD5	571
X	X_86883064	86883064	GT	GTT	0.129547	-2.04018	0.273877	9.38783e-14	GLOD5	0
X	X_86883065	86883065	*	T	0.130026	-2.01422	0.273187	1.66776e-13
X	rs459576948	86884953	A	ATT	0.130171	-2.0698	0.273115	3.49545e-14	GLOD5	0
X	rs379579866	86885090	A	T	0.130287	-2.06664	0.273047	3.76748e-14	GLOD5	0
X	rs380865436	86885185	G	A	0.130287	-2.06664	0.273047	3.76748e-14	GLOD5	0
X	X_86886295	86886295	CTT	CT	0.131301	-2.05089	0.272086	4.78532e-14	GLOD5	0
X	rs385179382	86887543	A	G	0.130287	-2.06664	0.273047	3.76748e-14	GLOD5	0
X	rs384180629	86897190	G	A	0.139592	-1.99721	0.262414	2.722e-14	GLOD5	1508
X	rs378332242	86897800	A	G	0.129866	-2.08817	0.273636	2.32592e-14	GATA1	2024
X	rs381882633	86898609	C	T	0.139027	-2.03044	0.263018	1.16534e-14	GATA1	1215
X	rs379085013	86899211	A	G	0.129866	-2.08817	0.273636	2.32592e-14	GATA1	613
X	rs380906607	86900015	C	G	0.129866	-2.08817	0.273636	2.32592e-14	GATA1	0
X	rs383942140	86900557	G	A	0.129866	-2.08817	0.273636	2.32592e-14	GATA1	0
X	rs382853381	86900761	T	C	0.129866	-2.08817	0.273636	2.32592e-14	GATA1	0
X	rs379380775	86900868	A	T	0.129866	-2.08817	0.273636	2.32592e-14	GATA1	0
X	rs380347933	86901376	T	C	0.129837	-2.09189	0.273639	2.09423e-14	GATA1	0
X	rs465298971	86901545	C	CAG	0.127634	-2.11844	0.275496	1.47644e-14	GATA1	0
X	rs380153386	86901675	A	G	0.129866	-2.08817	0.273636	2.32592e-14	GATA1	0
X	X_86903010	86903010	AAGG	A	0.129837	-2.09189	0.273639	2.09423e-14	GATA1	0
X	rs383786740	86905284	A	G	0.129866	-2.08817	0.273636	2.32592e-14	GATA1	0
X	rs384581171	86907996	G	A	0.129866	-2.08817	0.273636	2.32592e-14	GATA1	1497
X	X_86912258	86912258	CAAAAAAA	CAAAAAAAA	0.286677	-1.22714	0.198636	6.49915e-10	HDAC6	2387
X	rs448903983	86912269	C	A	0.129866	-2.08817	0.273636	2.32592e-14	HDAC6	2377
X	rs385614438	86912690	C	T	0.129866	-2.08817	0.273636	2.32592e-14	HDAC6	1956
X	rs380185222	86940060	G	A	0.135432	-2.10747	0.267335	3.1898e-15	PCSK1N	0
X	X_86944764	86944764	TAA	TA	0.135635	-2.06592	0.267104	1.038e-14	PCSK1N	540
X	rs385585544	86951950	A	G	0.135432	-2.09684	0.267313	4.35865e-15	PCSK1N	7726
X	rs379454837	86960091	T	C	0.129866	-2.09009	0.273646	2.20732e-14
X	rs382699544	86962761	A	G	0.135432	-2.09684	0.267313	4.35865e-15
X	rs384747504	86972083	A	G	0.135418	-2.09699	0.26731	4.33626e-15
X	rs382351570	86973128	T	C	0.135418	-2.10268	0.267341	3.68656e-15
X	rs384150142	86990978	T	C	0.129866	-2.09608	0.273682	1.87657e-14
X	X_87035244	87035244	TACACA	T	0.128229	-2.06621	0.274836	5.56385e-14	PIM2	857
X	rs379036819	87038756	C	G	0.133736	-2.08642	0.268449	7.71755e-15	OTUD5	0
X	rs382193968	87042800	G	T	0.13378	-2.08337	0.268384	8.31767e-15	OTUD5	0
X	rs384235435	87052576	A	G	0.134157	-2.04438	0.267931	2.34288e-14	OTUD5	0
X	rs377952859	87055173	G	A	0.128605	-2.02367	0.274348	1.62783e-13	OTUD5	0
X	rs385674327	87061091	A	G	0.13378	-2.08832	0.268345	7.12717e-15	OTUD5	0
X	rs109265881	87148977	G	A	0.870337	2.08631	0.272385	1.86765e-14	CCDC120	0
X	rs1115745010	87207721	T	A	0.122518	-2.32976	0.281626	1.31162e-16	MAGIX	1546
X	rs1116511117	87306588	T	C	0.126257	-2.23741	0.278105	8.61079e-16	PPP1R3F	853
X	rs800289347	87326785	A	G	0.126475	-2.21636	0.277957	1.53911e-15	PPP1R3F	1843
X	X_87337761	87337761	T	G	0.122605	-2.26937	0.281898	8.25726e-16
X	X_87346769	87346769	T	G	0.126489	-2.22467	0.277901	1.19228e-15
X	X_87348884	87348884	G	A	0.126489	-2.22467	0.277901	1.19228e-15
X	rs481416190	87348892	T	A	0.126489	-2.22467	0.277901	1.19228e-15
X	rs463062559	87348934	T	G	0.126475	-2.22467	0.277901	1.19227e-15
X	X_87349848	87349848	GTA	G	0.126489	-2.22467	0.277901	1.19228e-15
X	rs433139881	87356831	A	G	0.126489	-2.22467	0.277901	1.19228e-15
X	rs797619113	87358021	A	G	0.126489	-2.22467	0.277901	1.19228e-15
X	X_87359415	87359415	C	CCTT	0.126489	-2.22467	0.277901	1.19228e-15
X	X_87359417	87359417	*	T	0.126489	-2.22467	0.277901	1.19228e-15
X	X_87359432	87359432	A	T	0.126489	-2.22467	0.277901	1.19228e-15
X	rs798344969	87369670	A	T	0.126431	-2.23981	0.277944	7.72332e-16
X	rs797406722	87375075	T	A	0.126446	-2.233	0.277943	9.43326e-16
X	rs798506752	87383401	T	C	0.126446	-2.233	0.277943	9.43326e-16
X	rs1115085673	87383882	A	T	0.126866	-2.25527	0.277614	4.51955e-16
X	rs801141735	87385094	T	C	0.126446	-2.233	0.277943	9.43326e-16
X	rs797398435	87385513	T	A	0.126446	-2.233	0.277943	9.43326e-16
X	rs801139817	87404531	T	G	0.12646	-2.23292	0.277944	9.45788e-16
X	rs800826436	87406488	T	C	0.126475	-2.23202	0.277926	9.66821e-16
X	rs798621563	87411249	G	A	0.126475	-2.23202	0.277926	9.66821e-16
X	rs800257902	87416909	C	T	0.126431	-2.23016	0.277956	1.02839e-15
X	rs798842260	87419874	T	C	0.126431	-2.23016	0.277956	1.02839e-15
X	rs472651715	87421483	G	C	0.126431	-2.23016	0.277956	1.02839e-15
X	rs1115033585	87423614	A	G	0.12633	-2.25002	0.278016	5.81506e-16
X	rs797843200	87424702	T	C	0.126417	-2.23698	0.277958	8.4213e-16
X	rs208505466	87443760	C	T	0.437719	-1.11673	0.182073	8.59978e-10
X	rs133705327	87446220	C	A	0.437777	-1.11184	0.182056	1.01428e-09
X	rs385036325	87454350	A	T	0.437734	-1.11118	0.182066	1.0397e-09
X	rs378358032	87456462	A	T	0.437748	-1.11118	0.182066	1.03972e-09
X	rs110281981	87458924	C	T	0.437748	-1.11118	0.182066	1.03972e-09
X	rs207755510	87462896	G	C	0.414442	-1.24633	0.181914	7.32384e-12
X	X_87463675	87463675	GGGGG	TGGGG	0.323956	-1.20737	0.191879	3.12751e-10
X	rs461599869	87468825	C	G	0.126504	-2.22568	0.277835	1.13991e-15
X	rs480358488	87480599	C	G	0.126489	-2.22568	0.277835	1.1399e-15
X	rs209092086	87492643	A	G	0.414529	-1.24877	0.181955	6.7397e-12
X	rs445066582	87511659	A	C	0.126489	-2.22568	0.277835	1.1399e-15	PAGE4	4907
X	rs384596725	87513149	T	C	0.331869	-1.22147	0.190431	1.41524e-10	PAGE4	3417
X	rs378989632	87513228	C	G	0.41463	-1.25742	0.181903	4.75977e-12	PAGE4	3338
X	rs110356455	87515556	A	G	0.331594	-1.21295	0.190517	1.93238e-10	PAGE4	1010
X	rs109148982	87516790	G	C	0.331869	-1.21958	0.190445	1.51508e-10	PAGE4	0
X	X_87519881	87519881	GTT	GTTT	0.138287	-1.70335	0.267936	2.05332e-10	PAGE4	0
X	X_87520216	87520216	AACACACACACACACACAC	A	0.120764	-2.2721	0.28487	1.51265e-15	PAGE4	0
X	rs438073677	87520246	C	T	0.121721	-2.25639	0.28346	1.7181e-15	PAGE4	0
X	rs456662212	87521663	C	T	0.126489	-2.22568	0.277835	1.1399e-15	PAGE4	914
X	rs465425426	87525303	T	A	0.126489	-2.22568	0.277835	1.1399e-15	PAGE4	4554
X	rs432518552	87528910	T	C	0.126518	-2.22371	0.277812	1.20077e-15	PAGE4	8161
X	rs383032027	87635815	A	T	0.185944	-1.85335	0.236185	4.26026e-15	CLCN5	0
X	rs385468524	87657142	C	A	0.324608	-1.14865	0.192311	2.3309e-09	CLCN5	0
X	rs480132128	87658843	A	T	0.324608	-1.14865	0.192311	2.3309e-09	CLCN5	0
X	rs378761463	87658869	T	C	0.324043	-1.14413	0.192412	2.74324e-09	CLCN5	0
X	rs381606430	87658870	C	T	0.324043	-1.14413	0.192412	2.74324e-09	CLCN5	0
X	rs453445107	87658891	A	G	0.318491	-1.16057	0.193417	1.96891e-09	CLCN5	0
X	rs379307801	87662711	C	T	0.324622	-1.14805	0.192316	2.37791e-09	CLCN5	0
X	rs384395580	87662864	C	A	0.324593	-1.1492	0.192315	2.29256e-09	CLCN5	0
X	rs110904870	87674006	G	C	0.324666	-1.1539	0.192276	1.95796e-09	CLCN5	0
X	rs378900148	87676623	C	T	0.324666	-1.1539	0.192276	1.95796e-09	CLCN5	0
X	rs385683916	87682985	A	C	0.324666	-1.1539	0.192276	1.95796e-09	CLCN5	0
X	X_87685175	87685175	CATATATATATAT	CATATAT	0.154057	-1.94548	0.255219	2.48304e-14	CLCN5	0
X	rs110119063	87687644	G	A	0.324666	-1.1539	0.192276	1.95796e-09	CLCN5	0
X	rs383963808	87688720	A	G	0.324666	-1.1539	0.192276	1.95796e-09	CLCN5	0
X	X_87691379	87691379	TC	T	0.324666	-1.1539	0.192276	1.95796e-09	CLCN5	0
X	X_87723639	87723639	TACACACACACAC	TAC	0.138795	-2.04504	0.269202	3.03871e-14	CLCN5	0
X	rs1115852288	87726763	C	A	0.138708	-2.05119	0.26931	2.60698e-14	CLCN5	0
X	X_87739352	87739352	GACACAC	GAC	0.138621	-2.05193	0.269378	2.59115e-14	CLCN5	0
X	rs1117221469	87774829	T	C	0.138229	-2.04112	0.269607	3.71177e-14	CLCN5	0
X	rs1116505407	87822307	A	G	0.1382	-2.04499	0.269632	3.34094e-14
X	rs715529512	87836273	C	G	0.283981	-1.30267	0.200304	7.84863e-11
X	rs1117150967	88100861	T	C	0.134403	-2.03995	0.273148	8.12299e-14	DGKK	0
X	rs384965106	88167760	A	G	0.327739	-1.17329	0.19138	8.75009e-10	DGKK	0
X	rs210336783	88168398	G	T	0.481288	-1.11622	0.180806	6.67706e-10	DGKK	0
X	rs208015233	88168399	C	T	0.481288	-1.11622	0.180806	6.67706e-10	DGKK	0
X	rs207904696	88169204	A	G	0.481288	-1.11622	0.180806	6.67706e-10	DGKK	0
X	rs209478310	88170023	A	T	0.481303	-1.1133	0.180813	7.40387e-10	DGKK	0
X	rs207837335	88170222	A	T	0.481404	-1.11243	0.18088	7.74236e-10	DGKK	0
X	rs208705323	88171253	G	T	0.481404	-1.11243	0.18088	7.74236e-10	DGKK	0
X	rs207732225	88172024	T	C	0.481404	-1.11243	0.18088	7.74236e-10	DGKK	0
X	rs209065766	88172025	G	A	0.481404	-1.11243	0.18088	7.74236e-10	DGKK	0
X	rs210769947	88172157	A	C	0.481404	-1.11243	0.18088	7.74236e-10	DGKK	0
X	rs209043480	88172184	A	G	0.48139	-1.10827	0.180874	8.93606e-10	DGKK	0
X	rs208094104	88172313	C	A	0.481404	-1.10674	0.180873	9.42334e-10	DGKK	0
X	X_88174257	88174257	TGTGTGTGTGCGCGCGC	T	0.322985	-1.14371	0.192176	2.65913e-09	DGKK	0
X	rs799398478	88174539	G	T	0.465765	-1.08368	0.181145	2.19868e-09	DGKK	0
X	rs462159196	88174540	T	A	0.46578	-1.08706	0.181132	1.95517e-09	DGKK	0
X	rs210060049	88175951	A	G	0.481419	-1.1109	0.180879	8.16611e-10	DGKK	0
X	rs134652340	88176304	G	A	0.481419	-1.1109	0.180879	8.16611e-10	DGKK	0
X	rs716834733	88177904	G	C	0.475809	-1.08057	0.180851	2.30219e-09	DGKK	0
X	rs384620783	88178259	A	G	0.481274	-1.11263	0.180876	7.68434e-10	DGKK	0
X	rs379778872	88178297	C	A	0.481433	-1.10954	0.180874	8.55298e-10	DGKK	0
X	rs382300825	88178669	G	A	0.326405	-1.17424	0.191735	9.10733e-10	DGKK	0
X	rs385841270	88178710	C	T	0.328739	-1.1866	0.191329	5.57971e-10	DGKK	0
X	rs136023912	88179224	C	T	0.481433	-1.10954	0.180874	8.55298e-10	DGKK	0
X	rs210105572	88179422	T	C	0.481433	-1.10954	0.180874	8.55298e-10	DGKK	0
X	rs381363983	88181298	A	T	0.481419	-1.11108	0.180875	8.10963e-10	DGKK	0
X	X_88182006	88182006	GTTT	GT	0.138302	-1.99982	0.269566	1.18303e-13	DGKK	0
X	X_88184455	88184455	TAAG	T	0.481404	-1.11123	0.180878	8.0695e-10	DGKK	0
X	rs211624980	88186440	G	A	0.481404	-1.11123	0.180878	8.0695e-10	DGKK	0
X	rs209956037	88187424	A	C	0.481419	-1.11418	0.180869	7.26735e-10	DGKK	0
X	rs380513220	88187631	A	G	0.328956	-1.18988	0.191315	4.98751e-10	DGKK	0
X	rs209419597	88187861	G	A	0.481404	-1.11123	0.180878	8.0695e-10	DGKK	0
X	rs137744212	88188829	T	C	0.481404	-1.11123	0.180878	8.0695e-10	DGKK	0
X	rs211150941	88191421	A	G	0.48139	-1.11288	0.18087	7.60617e-10	DGKK	0
X	rs209530961	88198806	T	G	0.481564	-1.10086	0.180872	1.15466e-09	DGKK	0
X	X_88199853	88199853	AT	ATT	0.325666	-1.1637	0.191852	1.31442e-09	DGKK	0
X	X_88201792	88201792	ACCC	ACC	0.348798	-1.39381	0.188997	1.64576e-13	DGKK	0
X	rs210606522	88202699	C	A	0.481578	-1.10502	0.180878	1.00134e-09	DGKK	0
X	rs41591242	88202750	C	T	0.481578	-1.10502	0.180878	1.00134e-09	DGKK	0
X	rs383298098	88202896	A	G	0.328985	-1.19126	0.191316	4.76541e-10	DGKK	0
X	rs378781642	88203139	C	A	0.328985	-1.19126	0.191316	4.76541e-10	DGKK	0
X	rs41591241	88203257	A	G	0.481578	-1.10502	0.180878	1.00134e-09	DGKK	0
X	rs41591240	88203274	G	T	0.481578	-1.10502	0.180878	1.00134e-09	DGKK	0
X	rs135724099	88204337	C	T	0.481593	-1.10514	0.180878	9.9718e-10	DGKK	0
X	rs210091756	88206266	G	C	0.481535	-1.11208	0.180869	7.82005e-10	DGKK	1013
X	X_88220138	88220138	GAA	GA	0.327927	-1.17085	0.191385	9.48854e-10
X	rs382693520	88222588	G	A	0.335	-1.16696	0.19086	9.70363e-10
X	rs1116239053	88224770	C	T	0.330782	-1.1535	0.191495	1.7054e-09
X	rs380853340	88225913	T	C	0.33487	-1.17466	0.190882	7.56184e-10
X	X_88226609	88226609	C	CCCTCAT	0.33487	-1.17466	0.190882	7.56184e-10
X	X_88245491	88245491	A	G	0.138331	-1.9862	0.269549	1.72438e-13
X	X_88259708	88259708	GTTT	GTTTT	0.426298	-1.20598	0.181947	3.39792e-11
X	rs1115223318	88263323	T	G	0.134519	-2.00795	0.273138	1.96132e-13
X	X_88277925	88277925	GAAA	GAA	0.138229	-1.94704	0.269689	5.21542e-13
X	rs479151202	88304507	A	G	0.138751	-1.95616	0.268928	3.49239e-13
X	rs798858567	88473932	G	A	0.138708	-1.97139	0.269044	2.34664e-13	SHROOM4	0
X	rs209211296	88601110	T	C	0.138969	-1.95458	0.268749	3.51875e-13
X	X_88716950	88716950	GAAAAA	GAAAAAA	0.141824	-2.05336	0.26654	1.32112e-14
X	rs1114631474	88734235	A	C	0.138519	-1.99449	0.269309	1.30192e-13
X	rs1115624531	88983747	A	G	0.138461	-1.99924	0.26948	1.18113e-13
X	X_89262924	89262924	G	A	0.138708	-1.99862	0.269105	1.11149e-13
X	rs134562680	89289387	A	G	0.139345	-2.00738	0.268274	7.28803e-14
X	rs800102409	89313179	T	C	0.139085	-2.00433	0.268515	8.36093e-14
X	rs385830851	89461831	T	C	0.129229	-2.07248	0.274771	4.60741e-14
X	X_89462679	89462679	CAAA	CAAAA	0.127852	-2.17387	0.275922	3.31137e-15
X	rs379153914	89468330	A	G	0.126779	-2.11637	0.277163	2.24369e-14
X	X_89494443	89494443	CT	C	0.129171	-2.05353	0.274916	8.03958e-14
X	X_89494444	89494444	A	C	0.129171	-2.05353	0.274916	8.03958e-14
X	rs384450817	89495753	A	G	0.126605	-2.1202	0.277577	2.20196e-14
X	rs380857727	89496047	T	G	0.126779	-2.1191	0.277331	2.1546e-14
X	rs380759973	89507688	A	G	0.126765	-2.11057	0.277354	2.74802e-14
X	rs381230160	89511107	A	G	0.126765	-2.11518	0.27737	2.42463e-14
X	rs384497302	89534483	A	T	0.12617	-2.10561	0.278384	3.91716e-14
X	rs377801807	89543919	C	A	0.109995	-2.25089	0.29266	1.45814e-14
X	rs383405532	89543920	A	C	0.109995	-2.25089	0.29266	1.45814e-14
X	X_89545619	89545619	A	AATATATATATATAT	0.126025	-2.05052	0.278379	1.75883e-13
X	rs380650339	89546142	T	C	0.126272	-2.09261	0.278175	5.36795e-14
X	rs384050642	89549816	A	G	0.126301	-2.09715	0.278152	4.71508e-14
X	X_89554809	89554809	ATT	ATTT	0.12617	-2.08401	0.278219	6.86052e-14
X	X_89554810	89554810	*	T	0.126156	-2.08401	0.278219	6.86051e-14
X	rs381945314	89557412	T	C	0.126257	-2.10052	0.278172	4.31433e-14
X	rs876024317	89559304	G	A	0.11243	-2.2238	0.289616	1.61025e-14
X	X_89559822	89559822	CT	C	0.126243	-2.10136	0.278193	4.23362e-14
X	X_89565436	89565436	C	CA	0.12875	-2.07359	0.275562	5.27487e-14
X	rs383653459	89566243	A	T	0.128765	-2.07276	0.275542	5.374e-14
X	rs385847287	89568039	C	T	0.126185	-2.11498	0.278264	2.94707e-14
X	rs380022242	89572112	C	G	0.126228	-2.10276	0.278216	4.09299e-14
X	rs385848171	89572154	G	A	0.126214	-2.10609	0.27823	3.74323e-14
X	rs381485986	89576277	C	A	0.0973563	-2.30757	0.318437	4.27507e-13
X	rs378873975	89604700	A	T	0.12762	-2.09087	0.276935	4.35127e-14	MAGED4B	9392
X	X_89664433	89664433	T	A	0.126112	-2.12446	0.278314	2.28806e-14
X	X_89664523	89664523	T	C	0.126112	-2.12446	0.278314	2.28806e-14
X	X_89673134	89673134	TTTA	TATTA	0.127881	-2.11522	0.276671	2.08557e-14
X	X_89673135	89673135	*	A	0.127881	-2.11522	0.276671	2.08557e-14
X	X_89674793	89674793	TA	T	0.108125	-1.9284	0.288413	2.28932e-11
X	rs379894018	89681301	A	G	0.126083	-2.12446	0.278314	2.28798e-14
X	rs382083097	89682134	G	C	0.127968	-2.10714	0.276519	2.53254e-14
X	rs382816262	89683409	G	A	0.126083	-2.12446	0.278314	2.28798e-14
X	rs384450130	89689264	T	C	0.127982	-2.1063	0.276499	2.58121e-14
X	rs378511366	89694529	C	T	0.126025	-2.1195	0.278388	2.66808e-14
X	rs377782775	89696509	A	G	0.126069	-2.12531	0.278335	2.24458e-14
X	rs383081835	89697127	C	T	0.126069	-2.12531	0.278335	2.24458e-14
X	rs379516894	89738753	G	A	0.125866	-2.13178	0.278613	1.98779e-14
X	rs209422300	89740059	C	T	0.139548	-1.87695	0.264442	1.26793e-12
X	rs384058267	89740769	A	T	0.126011	-2.12451	0.278376	2.315e-14
X	rs385376918	89741172	G	C	0.12704	-2.16283	0.277125	5.97376e-15
X	rs381763891	89742406	T	C	0.126054	-2.11286	0.27833	3.16931e-14
X	rs379001974	89742614	A	T	0.126011	-2.12451	0.278376	2.315e-14
X	rs385370704	89742684	T	C	0.126011	-2.12451	0.278376	2.315e-14
X	rs382283428	89743195	T	C	0.126011	-2.12451	0.278376	2.315e-14
X	X_89744616	89744616	GAAAA	G	0.125301	-2.13984	0.279366	1.86487e-14
X	rs379288848	89746166	C	T	0.126025	-2.11997	0.278363	2.61973e-14
X	rs382006705	89747280	A	G	0.126011	-2.12451	0.278376	2.315e-14
X	rs385292633	89747962	T	G	0.125996	-2.12784	0.278389	2.11529e-14
X	rs137353536	89748529	C	T	0.127026	-2.16634	0.277138	5.41699e-15
X	rs383311777	89749229	T	C	0.126011	-2.12451	0.278376	2.315e-14
X	X_89749805	89749805	CTGTGTGTG	CTG	0.125808	-2.14782	0.278612	1.26814e-14
X	rs378598084	89749990	G	T	0.125967	-2.13305	0.278506	1.87509e-14
X	rs385834387	89751456	G	A	0.125967	-2.13305	0.278506	1.87509e-14
X	rs109494257	89751998	C	T	0.12704	-2.15975	0.277208	6.64363e-15
X	rs378892106	89753779	G	A	0.126982	-2.17484	0.277266	4.36854e-15
X	rs384452276	89754225	C	A	0.126025	-2.11785	0.278447	2.82882e-14
X	rs135386673	89755293	T	C	0.517045	-1.0871	0.180391	1.67686e-09
X	rs381180601	89755736	A	G	0.126997	-2.17132	0.277254	4.81926e-15
X	rs377774866	89779384	A	C	0.12775	-2.12308	0.276923	1.76525e-14
X	X_89780221	89780221	CAA	C	0.123359	-1.95455	0.278091	2.08869e-12
X	X_89782998	89782998	C	CCTT	0.125808	-2.15326	0.278814	1.13677e-14
X	rs379293056	89787528	A	G	0.126794	-2.20288	0.277576	2.08592e-15
X	X_89788641	89788641	A	ATTTAT	0.126736	-2.20857	0.277714	1.8252e-15
X	X_89788645	89788645	*	A	0.126736	-2.20857	0.277714	1.8252e-15
X	X_89788646	89788646	*	TTTTA	0.126736	-2.20857	0.277714	1.8252e-15
X	rs384688374	89791358	A	C	0.125866	-2.15318	0.278734	1.12004e-14
X	rs383928708	89792079	A	G	0.125866	-2.15318	0.278734	1.12004e-14
X	X_89792804	89792804	T	TGA	0.125866	-2.15318	0.278734	1.12004e-14
X	rs378655187	89792929	T	C	0.125663	-2.16064	0.279054	9.73117e-15
X	rs385216947	89796929	C	T	0.125837	-2.16029	0.278755	9.20367e-15
X	X_89797864	89797864	AG	A	0.125852	-2.15652	0.278748	1.02221e-14
X	rs378867376	89798566	T	C	0.125866	-2.15318	0.278734	1.12004e-14
X	X_89799616	89799616	CTT	CT	0.125852	-2.15705	0.278756	1.0089e-14
X	X_89802757	89802757	TG	TGG	0.124924	-2.19092	0.279742	4.80382e-15
X	X_89802758	89802758	*	G	0.126185	-2.13111	0.278664	2.04769e-14
X	rs383060795	89804106	G	A	0.125924	-2.16058	0.278643	8.91041e-15
X	rs385652199	89804221	T	C	0.125924	-2.16058	0.278643	8.91041e-15
X	rs384673290	89805514	A	G	0.125881	-2.15628	0.278687	1.01549e-14
X	rs385922974	89820038	A	G	0.126765	-2.20553	0.277594	1.93911e-15
X	X_89820183	89820183	CAA	CA	0.210323	-1.39169	0.223257	4.5583e-10
X	rs379506830	89823206	C	T	0.126779	-2.20664	0.277581	1.87232e-15
X	rs384582125	89823679	C	T	0.12675	-2.21289	0.277687	1.5994e-15
X	X_89825045	89825045	TG	T	0.151651	-1.87641	0.256099	2.35594e-13
X	X_89825642	89825642	C	G	0.174943	-1.67461	0.237656	1.83643e-12
X	rs384264950	89826170	A	T	0.19851	-1.36503	0.224889	1.28072e-09
X	rs379888232	89826239	G	C	0.12949	-2.25689	0.274808	2.16448e-16
X	X_89826244	89826244	A	AAT	0.126721	-2.21994	0.277704	1.30757e-15
X	X_89826245	89826245	*	A	0.126736	-2.21541	0.277692	1.48774e-15
X	X_89826246	89826246	*	T	0.126736	-2.21541	0.277692	1.48774e-15
X	X_89826247	89826247	GCT	G	0.126736	-2.21541	0.277692	1.48774e-15
X	rs385145942	89826433	C	T	0.126736	-2.21541	0.277692	1.48774e-15
X	rs382068561	89826434	C	G	0.126736	-2.21541	0.277692	1.48774e-15
X	rs42978350	89826542	A	T	0.223353	-1.30868	0.214833	1.11764e-09
X	rs1116156283;rs42978344	89826781	T	C	0.126518	-2.23032	0.278095	1.05731e-15
X	rs381897789	89838639	G	A	0.126489	-2.22551	0.278128	1.22644e-15
X	rs385519187	89838970	A	G	0.126489	-2.23841	0.27812	8.39134e-16
X	rs385123435	89839304	T	C	0.126489	-2.23841	0.27812	8.39134e-16
X	rs137416910	89840129	T	G	0.126504	-2.23357	0.278101	9.62955e-16
X	X_89840450	89840450	CTT	CTTT	0.137055	-2.06944	0.270064	1.81958e-14
X	rs384993651	89840866	T	C	0.211424	-1.30722	0.219849	2.74766e-09
X	rs384583866	89841188	A	G	0.12646	-2.2437	0.278137	7.21193e-16
X	rs379178734	89841305	A	G	0.126504	-2.23357	0.278101	9.62955e-16
X	rs386125484	89841526	G	C	0.126504	-2.23357	0.278101	9.62955e-16
X	rs382956334	89843193	C	A	0.126504	-2.23357	0.278101	9.62955e-16
X	rs383402050	89844625	A	C	0.126504	-2.23357	0.278101	9.62955e-16
X	rs384817114	89847136	A	G	0.126504	-2.23357	0.278101	9.62955e-16
X	rs378815195	89849314	T	C	0.126504	-2.23357	0.278101	9.62955e-16
X	rs133445597	89849856	G	A	0.126504	-2.23357	0.278101	9.62955e-16
X	rs379693816	89849935	G	A	0.126504	-2.23357	0.278101	9.62955e-16
X	X_89850462	89850462	AG	A	0.12288	-2.20235	0.282595	6.5267e-15
X	rs384640772	89853567	C	G	0.126504	-2.23357	0.278101	9.62955e-16
X	rs379289117	89853602	C	G	0.126504	-2.23357	0.278101	9.62955e-16
X	rs380257118	89854369	A	G	0.126504	-2.23357	0.278101	9.62955e-16
X	rs381368682	89856124	A	G	0.126504	-2.23357	0.278101	9.62955e-16
X	rs383831609	89856600	G	A	0.126504	-2.23357	0.278101	9.62955e-16
X	rs379527146	89857609	G	A	0.126489	-2.2369	0.278114	8.75938e-16
X	rs386065556	89858883	C	T	0.126504	-2.23357	0.278101	9.62955e-16
X	rs382297171	89864353	C	T	0.126504	-2.23357	0.278101	9.62955e-16
X	rs383014962	89865110	A	C	0.126504	-2.23357	0.278101	9.62955e-16
X	rs379986575	89866537	C	T	0.126504	-2.23222	0.278082	9.97223e-16
X	rs381230780	89869152	A	G	0.126504	-2.23222	0.278082	9.97223e-16
X	rs382550479	89872492	A	G	0.125504	-2.17916	0.279366	6.17331e-15
X	rs381206422	89874357	A	G	0.125634	-2.17927	0.279132	5.84096e-15
X	X_89878024	89878024	CA	C	0.125504	-2.17916	0.279366	6.17331e-15
X	rs137291456	89879363	G	T	0.125504	-2.17916	0.279366	6.17331e-15
X	rs135613634	89879368	A	G	0.125504	-2.17916	0.279366	6.17331e-15
X	rs384383139	89881136	A	G	0.125721	-2.17527	0.279013	6.3747e-15
X	rs1115457054	89898677	C	A	0.125591	-2.16635	0.279194	8.53986e-15
X	X_89901782	89901782	GG	AG	0.176465	-1.63619	0.238741	7.21112e-12
X	rs379689428	89927013	T	C	0.125678	-2.16652	0.27898	8.10965e-15
X	rs385372782	89933516	T	C	0.12562	-2.16738	0.279081	8.09251e-15
X	rs385007448	89940180	T	G	0.125533	-2.18593	0.279272	4.98649e-15
X	rs384108887	89945186	A	G	0.124909	-2.21538	0.279822	2.43119e-15
X	rs1116522588	89957679	A	G	0.121793	-2.24424	0.283155	2.2661e-15
X	rs449039758	89965719	C	A	0.125779	-2.1679	0.278839	7.56209e-15
X	X_89974506	89974506	A	AC	0.111329	-2.22874	0.298249	7.85381e-14
X	X_89974507	89974507	*	C	0.116343	-2.27566	0.289347	3.69617e-15
X	rs382504281	89975426	G	A	0.125779	-2.17173	0.278825	6.7622e-15
X	rs383388292	89979516	C	G	0.126388	-2.14825	0.278237	1.15469e-14
X	rs380199827	89979527	G	C	0.12562	-2.19527	0.279269	3.81772e-15
X	X_89993248	89993248	T	A	0.125576	-2.17081	0.27914	7.44004e-15
X	X_90053020	90053020	A	C	0.125605	-2.18178	0.279189	5.50954e-15
X	X_90105440	90105440	C	T	0.124851	-2.20172	0.279965	3.71199e-15
X	X_90139886	90139886	C	G	0.125083	-2.19054	0.27948	4.581e-15
X	X_90176385	90176385	T	C	0.125562	-2.20924	0.27918	2.50629e-15
X	X_90189673	90189673	T	C	0.125881	-2.17151	0.278662	6.56353e-15
X	X_90199495	90199495	G	C	0.129374	-2.14402	0.27509	6.49692e-15
X	X_90199539	90199539	C	T	0.201887	-1.57758	0.225452	2.60739e-12
X	X_90256580	90256580	CCACACACA	CCACACACACA	0.126054	-2.16718	0.278434	7.05612e-15
X	X_90256582	90256582	*	AC	0.126054	-2.16718	0.278434	7.05612e-15
X	X_90266973	90266973	T	A	0.125779	-2.1844	0.278834	4.7239e-15
X	X_90283840	90283840	T	A	0.126083	-2.15945	0.278464	8.84332e-15
X	rs385387624	90290222	C	T	0.125938	-2.17366	0.278582	6.06453e-15
X	X_90317569	90317569	T	G	0.125765	-2.19613	0.278935	3.45492e-15
X	X_90322854	90322854	GGGC	G	0.125605	-2.21232	0.279167	2.28661e-15
X	X_90323756	90323756	A	C	0.12562	-2.20544	0.279166	2.78654e-15
X	X_90329163	90329163	C	G	0.125054	-2.1994	0.27969	3.72905e-15
X	X_90329515	90329515	G	T	0.125533	-2.20611	0.279307	2.82256e-15
X	X_90338732	90338732	G	GA	0.12575	-2.1765	0.278979	6.10936e-15
X	X_90338733	90338733	*	A	0.125866	-2.15767	0.278753	9.90971e-15
X	X_90341248	90341248	G	C	0.125591	-2.17271	0.279095	6.97891e-15
X	X_90341257	90341257	A	G	0.125779	-2.19313	0.278906	3.74138e-15
X	X_90341262	90341262	C	T	0.21928	-1.59428	0.218602	3.02961e-13
X	X_90341334	90341334	A	C	0.124851	-2.23544	0.279736	1.33563e-15
X	X_90341348	90341348	A	G	0.125315	-2.21395	0.279015	2.10715e-15
X	X_90341543	90341543	C	T	0.124054	-2.12621	0.280579	3.5109e-14
X	X_90377077	90377077	G	A	0.125765	-2.20216	0.278954	2.9188e-15
X	X_90378566	90378566	T	C	0.125895	-2.19195	0.278828	3.8019e-15
X	X_90378738	90378738	C	T	0.125895	-2.19195	0.278828	3.8019e-15
X	rs385037412	90447521	G	T	0.125924	-2.17863	0.278718	5.42676e-15
X	X_90448058	90448058	GA	G	0.12575	-2.18332	0.278912	4.95693e-15
X	X_90581199	90581199	TG	T	0.176088	-1.68678	0.238152	1.41318e-12
X	rs379796899	90584073	A	G	0.175972	-1.68977	0.238233	1.31316e-12
X	rs382884965	90584140	C	T	0.175972	-1.68977	0.238233	1.31316e-12
X	rs381970648	90586753	T	C	0.175972	-1.68977	0.238233	1.31316e-12
X	rs457103940	90587245	A	AT	0.175088	-1.69066	0.238717	1.41806e-12
X	rs1116377751	90705879	T	G	0.125576	-2.19407	0.279239	3.92441e-15	IQSEC2	0
X	X_90826163	90826163	TAC	TACACACACACAC	0.122953	-2.12602	0.282449	5.18847e-14	SMC1A	0
X	rs446171192	91006111	T	C	0.125576	-2.20074	0.279095	3.13854e-15	HUWE1	0
X	X_92560548	92560548	A	ATT	0.126199	-2.17217	0.278397	6.07273e-15
X	rs1114581886	93094209	G	T	0.126199	-2.08458	0.278295	6.85975e-14
X	rs480489701	93181628	T	C	0.126199	-2.0933	0.278294	5.39949e-14
X	rs1114776935	94007268	T	C	0.126315	-2.0727	0.278177	9.26364e-14
X	rs1115618133	94151937	A	T	0.126286	-2.0787	0.278111	7.7579e-14
X	X_94211870	94211870	AGGGAGTG	A	0.126373	-2.06401	0.277996	1.1313e-13
X	X_94291431	94291431	ATT	AT	0.156796	-1.59436	0.252147	2.56317e-10	HEPH	0
X	rs1117302598	94765245	T	G	0.124663	-2.08823	0.279447	7.85561e-14	MSN	0
X	rs1116139415	94998425	T	C	0.124605	-2.08126	0.279459	9.51516e-14	ZC3H12B	0
X	X_95467534	95467534	C	A	0.124388	-2.08783	0.279477	7.98954e-14
X	rs1117603799	95467535	A	G	0.124388	-2.08783	0.279477	7.98954e-14
X	X_95630428	95630428	CCACACACA	CCACACA	0.123793	-2.09052	0.280175	8.55403e-14	ZC4H2	6297
X	X_95720701	95720701	T	TC	0.122895	-2.04339	0.28125	3.72023e-13	ZC4H2	8064
X	X_96295234	96295234	TG	T	0.124373	-2.06302	0.279693	1.63085e-13	ARHGEF9	0
X	rs1115646140	96878818	A	C	0.124185	-2.04682	0.279891	2.61364e-13
X	rs1116130962	97039148	T	C	0.12375	-2.03678	0.280168	3.59887e-13
X	rs1117294235	97155546	G	T	0.119996	-2.11443	0.284184	1.00418e-13
X	rs1116733331	97175412	A	C	0.119996	-2.11163	0.284163	1.07752e-13
X	X_98176435	98176435	TAA	TA	0.112575	-2.1736	0.292646	1.10769e-13
X	rs1115609936	98350316	T	C	0.116329	-2.09319	0.288411	3.93848e-13
X	X_98442104	98442104	T	TAA	0.11472	-2.10614	0.289748	3.62485e-13
X	rs1117164841	98541055	T	C	0.116097	-2.07394	0.288677	6.75588e-13
X	rs437133593	98610937	A	T	0.113648	-2.10894	0.29175	4.88014e-13
X	rs109239520	98617701	A	G	0.113633	-2.09219	0.291831	7.54412e-13
X	rs1115525563	98628953	A	T	0.113648	-2.09108	0.29176	7.6591e-13	KDM6A	5599
X	rs1117524465	98635241	C	T	0.113648	-2.09108	0.29176	7.6591e-13	KDM6A	0
X	X_98638000	98638000	A	AATG	0.113648	-2.09108	0.29176	7.6591e-13	KDM6A	0
X	X_98638002	98638002	*	T	0.113648	-2.09108	0.29176	7.6591e-13
X	rs1117115296	98643226	C	T	0.113648	-2.09108	0.29176	7.6591e-13	KDM6A	0
X	X_98649877	98649877	G	C	0.113648	-2.09108	0.29176	7.6591e-13	KDM6A	0
X	rs1117990237	98664297	T	C	0.113648	-2.09108	0.29176	7.6591e-13	KDM6A	0
X	rs1116904921	98666547	T	C	0.113648	-2.09108	0.29176	7.6591e-13	KDM6A	0
X	rs1117080743	98670561	A	G	0.113648	-2.09108	0.29176	7.6591e-13	KDM6A	0
X	rs134696735	98671890	T	C	0.11901	-1.91311	0.284362	1.72328e-11	KDM6A	0
X	rs715471149	98673307	T	C	0.113908	-2.10466	0.291274	4.98505e-13	KDM6A	0
X	rs1114353564	98677374	G	T	0.113633	-2.09219	0.291831	7.54412e-13	KDM6A	0
X	X_98685571	98685571	T	TG	0.113995	-2.09927	0.291069	5.50287e-13	KDM6A	0
X	X_98685838	98685838	C	T	0.113619	-2.09884	0.291843	6.40056e-13	KDM6A	0
X	rs715150207	98690231	C	G	0.113923	-2.10472	0.291317	5.01669e-13	KDM6A	0
X	rs714765911	98707242	C	A	0.113981	-2.09952	0.291175	5.57386e-13	KDM6A	0
X	rs456376994	98715961	T	C	0.11372	-2.08594	0.291661	8.55655e-13	KDM6A	0
X	rs1114350932	98715962	C	T	0.11372	-2.08594	0.291661	8.55655e-13	KDM6A	0
X	rs459116449	98720956	G	A	0.113648	-2.07967	0.291827	1.03046e-12	KDM6A	0
X	X_98727406	98727406	T	C	0.113633	-2.07912	0.291905	1.05911e-12	KDM6A	0
X	rs714357744	98741323	T	G	0.113648	-2.07434	0.29181	1.1729e-12	KDM6A	0
X	rs714220322	98743935	A	G	0.113648	-2.07434	0.29181	1.1729e-12	KDM6A	0
X	X_98773607	98773607	C	A	0.113648	-2.07434	0.29181	1.1729e-12	KDM6A	0
X	rs521775655	98774501	T	G	0.113648	-2.07434	0.29181	1.1729e-12	KDM6A	0
X	rs522937075	98774971	C	T	0.113648	-2.07434	0.29181	1.1729e-12	KDM6A	0
X	rs383934815	98778945	C	A	0.117503	-2.02321	0.287057	1.81361e-12	KDM6A	0
X	rs381492646	98791951	A	C	0.113937	-2.06983	0.291427	1.22607e-12	KDM6A	0
X	X_98802431	98802431	C	T	0.113619	-2.08586	0.291863	8.88852e-13	KDM6A	0
X	X_98815767	98815767	TACACACAC	TACAC	0.113778	-2.08139	0.291515	9.33766e-13	KDM6A	1675
X	X_98831084	98831084	GT	G	0.113575	-2.09039	0.291914	8.01035e-13	DUSP21	5441
X	X_98843653	98843653	CATATATATATAT	CATATATATATATAT	0.125953	-1.88515	0.275136	7.29792e-12	DUSP21	6235
X	X_98879965	98879965	GGCTGAAACCTAATTGCT	G	0.113619	-2.08721	0.29181	8.51312e-13
X	rs133115434	98885741	C	A	0.119112	-2.13703	0.284691	6.07297e-14
X	rs133083547	98904253	A	G	0.119141	-2.14026	0.284579	5.44439e-14
X	rs133935007	98905266	A	G	0.119155	-2.13267	0.284578	6.67415e-14
X	rs134232767	98907997	G	A	0.118735	-2.12324	0.28514	9.59912e-14
X	rs137630382	98908753	G	C	0.11872	-2.12699	0.285225	8.83699e-14
X	rs379341639	98909895	A	G	0.118605	-2.13167	0.285366	8.02127e-14
X	X_98912393	98912393	T	C	0.118605	-2.13503	0.285408	7.39599e-14
X	rs377836426	98913058	T	A	0.142331	-1.7143	0.259869	4.20162e-11
X	X_98913899	98913899	ATT	ATTT	0.118228	-2.1872	0.286099	2.09059e-14
X	rs385514743	98914332	T	C	0.118605	-2.13503	0.285408	7.39599e-14
X	rs379202384	98914562	G	T	0.118605	-2.13503	0.285408	7.39599e-14
X	rs382102324	98914566	T	C	0.118605	-2.13503	0.285408	7.39599e-14
X	rs136268677	98914647	G	C	0.11859	-2.13508	0.285426	7.41364e-14
X	rs380324222	98914925	G	A	0.11859	-2.13508	0.285426	7.41364e-14
X	rs385822541	98915073	C	T	0.11859	-2.13508	0.285426	7.41364e-14
X	rs137741003	98915104	G	T	0.11859	-2.13508	0.285426	7.41364e-14
X	rs133764076	98915105	T	C	0.11859	-2.13508	0.285426	7.41364e-14
X	rs135254703	98915253	T	C	0.118576	-2.13508	0.285426	7.41376e-14
X	rs383092751	98915323	T	A	0.11859	-2.13508	0.285426	7.41364e-14
X	rs135804822	98915436	C	T	0.11859	-2.13508	0.285426	7.41364e-14
X	rs133727106	98915459	A	T	0.11859	-2.13508	0.285426	7.41364e-14
X	rs137472664	98915462	C	A	0.11859	-2.13508	0.285426	7.41364e-14
X	rs378639994	98915578	G	C	0.11859	-2.13508	0.285426	7.41364e-14
X	rs384439296	98915702	T	C	0.118576	-2.13897	0.285445	6.70908e-14
X	rs379169943	98915726	A	T	0.118576	-2.13897	0.285445	6.70908e-14
X	rs137177464	98915741	T	C	0.118576	-2.13897	0.285445	6.70908e-14
X	rs384095819	98915966	T	A	0.11859	-2.13508	0.285426	7.41364e-14
X	rs379340432	98916012	G	A	0.118576	-2.13897	0.285445	6.70908e-14
X	X_98916026	98916026	TAA	TA	0.118576	-2.13897	0.285445	6.70908e-14
X	rs385697657	98916046	T	C	0.118576	-2.13897	0.285445	6.70908e-14
X	rs134929421	98916056	C	T	0.118576	-2.13897	0.285445	6.70908e-14
X	rs132752543	98916141	G	A	0.118576	-2.13897	0.285445	6.70908e-14
X	rs134255966	98916155	G	GTTTTTTTTTT	0.118576	-2.13897	0.285445	6.70908e-14
X	X_98916157	98916157	*	T	0.118576	-2.13897	0.285445	6.70908e-14
X	X_98916158	98916158	*	T	0.118576	-2.13897	0.285445	6.70908e-14
X	X_98916159	98916159	*	T	0.118576	-2.13897	0.285445	6.70908e-14
X	X_98916160	98916160	*	T	0.118576	-2.13897	0.285445	6.70908e-14
X	X_98916161	98916161	*	T	0.118576	-2.13897	0.285445	6.70908e-14
X	X_98916162	98916162	*	T	0.118576	-2.13897	0.285445	6.70908e-14
X	rs134783369	98916345	T	C	0.118576	-2.13897	0.285445	6.70908e-14
X	rs132929801	98916647	A	G	0.118576	-2.13897	0.285445	6.70908e-14
X	rs133275893	98916651	T	G	0.118576	-2.13897	0.285445	6.70908e-14
X	rs137581858	98918191	G	C	0.118576	-2.13897	0.285445	6.70908e-14
X	rs382071908	98918352	C	A	0.11846	-2.12133	0.285532	1.09089e-13
X	rs135969783	98918615	G	A	0.118576	-2.13897	0.285445	6.70908e-14
X	rs133285421	98918671	G	A	0.118576	-2.13897	0.285445	6.70908e-14
X	rs134776062	98919207	C	A	0.131736	-1.75524	0.268367	6.13252e-11
X	rs136143270	98920000	C	A	0.131736	-1.75524	0.268367	6.13252e-11
X	X_98921297	98921297	T	G	0.113329	-2.09699	0.292329	7.31578e-13
X	rs134763540	98933446	A	C	0.131765	-1.75541	0.26837	6.11076e-11
X	rs136506738	98936477	C	T	0.131722	-1.75132	0.268381	6.77806e-11
X	rs133196603	98944991	A	G	0.131794	-1.74915	0.26832	7.08363e-11
X	rs444102125	98947903	G	A	0.113343	-2.10375	0.292337	6.18645e-13
X	rs1116391419	98951706	T	C	0.113329	-2.10375	0.292337	6.18657e-13
X	rs136083523	98964292	T	A	0.134707	-1.74988	0.266659	5.30133e-11
X	rs380699679	98967299	C	T	0.134562	-1.75027	0.266793	5.36568e-11
X	rs517382360	98970035	C	G	0.12275	-1.90322	0.281399	1.34754e-11
X	X_98986575	98986575	TACACACACACAC	TACACACACACACACACAC	0.122185	-2.01392	0.281719	8.76081e-13
X	rs132757537	99012334	G	A	0.127721	-1.91602	0.274353	2.87313e-12
X	rs519120839	99012342	C	T	0.116184	-2.09685	0.290468	5.24281e-13
X	X_99032142	99032142	AT	A	0.116416	-2.10475	0.290189	4.07569e-13
X	X_99131754	99131754	A	AT	0.113836	-2.12574	0.290951	2.74864e-13
X	X_99131755	99131755	*	T	0.113821	-2.1256	0.290974	2.76994e-13
X	rs1114763784	99141517	A	G	0.113749	-2.0904	0.291317	7.19492e-13
X	rs133294377	99158561	C	T	0.130968	-1.86973	0.273293	7.83675e-12
X	rs379497489	99160347	C	A	0.132316	-1.84065	0.271676	1.24256e-11
X	rs136942136	99163767	C	T	0.131011	-1.87648	0.273185	6.47022e-12
X	rs136072994	99167231	T	C	0.131026	-1.86849	0.273159	7.90215e-12
X	rs384859896	99169792	C	A	0.13104	-1.86849	0.273159	7.9021e-12
X	rs135628461	99171366	T	C	0.132229	-1.88891	0.271964	3.77247e-12
X	rs136532453	99176484	C	T	0.13149	-1.84635	0.272508	1.24059e-11
X	rs382679910	99190184	G	A	0.19035	-1.40521	0.230795	1.13927e-09
X	rs378158792	99192106	G	A	0.190335	-1.40881	0.230795	1.03335e-09
X	rs383031262	99194001	C	T	0.19035	-1.40438	0.230815	1.16901e-09
X	X_99200799	99200799	ATGTGTGTG	ATGTGTG	0.138592	-1.65295	0.261317	2.52454e-10
X	rs378132481	99210808	A	G	0.191422	-1.41659	0.230398	7.82592e-10
X	X_99213812	99213812	*	ATATATATATATATATG	0.190988	-1.37361	0.230719	2.62335e-09
X	X_99213815	99213815	*	T	0.190683	-1.39303	0.230938	1.61905e-09
X	rs380306368	99223572	A	C	0.191393	-1.4279	0.230415	5.75291e-10
X	rs381631958	99224557	C	T	0.191335	-1.42619	0.230481	6.09807e-10
X	rs380856867	99225653	C	T	0.20796	-1.34301	0.223034	1.72757e-09
X	X_99228018	99228018	GTTT	GTT	0.182581	-1.46158	0.235126	5.09556e-10
X	rs386080575	99229575	T	G	0.191104	-1.4099	0.230585	9.6904e-10
X	rs378605310	99231737	G	C	0.191118	-1.40851	0.23058	1.00553e-09
X	rs382107928	99240805	A	G	0.150607	-1.55019	0.255689	1.33788e-09
X	X_99264785	99264785	T	C	0.116256	-2.05268	0.289722	1.39039e-12
X	X_99265336	99265336	T	C	0.116256	-2.05268	0.289722	1.39039e-12
X	X_99312158	99312158	AA	TA	0.115851	-2.05836	0.290474	1.37827e-12	EFHC2	0
X	X_99383248	99383248	G	A	0.116981	-2.06046	0.28916	1.03558e-12	EFHC2	0
X	X_99432435	99432435	G	GTATT	0.117416	-2.05923	0.288469	9.4366e-13	EFHC2	0
X	X_99432436	99432436	*	T	0.117416	-2.05923	0.288469	9.4366e-13
X	X_99506370	99506370	GAAA	GAA	0.117329	-2.04581	0.288487	1.32669e-12
X	rs1114277792	99924303	A	G	0.116372	-2.05692	0.290683	1.48219e-12	MAOA	9134
X	rs379039599	99924844	T	C	0.116372	-2.05692	0.290683	1.48219e-12	MAOA	8593
X	rs722853565	99974690	T	G	0.155216	-1.49464	0.251283	2.71403e-09	MAOA	0
X	rs718978328	100049954	A	G	0.156492	-1.49495	0.250586	2.43443e-09
X	rs454148870	100060148	T	C	0.117706	-2.04527	0.289304	1.55366e-12
X	rs445205806	100177087	T	TA	0.118271	-2.07186	0.288376	6.74207e-13
X	rs380097302	100783469	T	A	0.200322	-1.38584	0.225059	7.38175e-10
X	X_100880748	100880748	AAAAAGAAAAG	A	0.114909	-1.82511	0.291187	3.66106e-10
X	rs475359827	100885674	A	G	0.114416	-1.88241	0.291989	1.14184e-10
X	X_100887958	100887958	GCACACACA	GCA	0.123141	-2.01141	0.280754	7.81751e-13
X	rs799970672	100892577	C	A	0.192133	-1.35638	0.227785	2.60639e-09
X	X_100902976	100902976	A	G	0.114314	-1.89975	0.292316	8.08757e-11
X	X_100906272	100906272	CC	TC	0.114343	-1.891	0.292325	9.87693e-11
X	X_100909896	100909896	TTCAGA	T	0.116271	-1.98194	0.290037	8.29254e-12
X	rs798091460	100911938	T	C	0.114329	-1.89973	0.292268	8.03449e-11
X	rs1115554590	100914845	C	G	0.114314	-1.89973	0.292268	8.03443e-11
X	rs461990522	100929029	G	GA	0.114314	-1.90471	0.29228	7.18479e-11
X	rs1118006039	100931566	A	G	0.1143	-1.90926	0.292309	6.50554e-11
X	rs381052435	100934145	G	A	0.116981	-1.95695	0.289217	1.32047e-11
X	X_100937707	100937707	T	C	0.114314	-1.90926	0.292309	6.50546e-11
X	rs379227151	100939352	C	T	0.114343	-1.90335	0.292282	7.41411e-11
X	rs379740764	100939678	C	A	0.114329	-1.90609	0.292294	6.9779e-11
X	rs1115833773	100946684	T	C	0.1143	-1.912	0.292322	6.12156e-11
X	rs1118034893	100949255	C	T	0.1143	-1.912	0.292322	6.12156e-11
X	rs452742984	100961781	A	G	0.114938	-1.86391	0.291349	1.57899e-10
X	rs436841399	100963822	C	T	0.114358	-1.91021	0.292275	6.33293e-11
X	rs463552941	100965628	G	T	0.114923	-1.86664	0.291361	1.48796e-10
X	X_100967520	100967520	G	GTTTT	0.109444	-1.86991	0.296926	3.0239e-10
X	rs436767233	100968821	C	A	0.11443	-1.89069	0.292109	9.63721e-11
X	X_100969605	100969605	G	T	0.114372	-1.90504	0.292243	7.09302e-11
X	X_100971736	100971736	TAA	TA	0.113894	-1.91132	0.293095	6.97641e-11
X	rs518251394	100978171	C	CATT	0.114372	-1.90504	0.292243	7.09302e-11
X	rs480749851	100979065	G	A	0.114938	-1.86391	0.291349	1.57899e-10
X	rs450950871	100979236	C	T	0.114938	-1.86391	0.291349	1.57899e-10
X	rs435304902	100985381	A	G	0.114938	-1.86391	0.291349	1.57899e-10
X	rs480636733	100992344	A	C	0.115169	-1.86749	0.290905	1.36635e-10
X	rs521788253	100992503	T	C	0.114619	-1.91538	0.291763	5.20788e-11
X	rs463069982	100994298	C	T	0.115198	-1.873	0.290861	1.19875e-10
X	X_100994626	100994626	T	A	0.114648	-1.9209	0.291718	4.5556e-11
X	rs1114221272	100999191	G	T	0.114691	-1.92502	0.291665	4.10866e-11
X	rs445470943	100999756	A	G	0.115242	-1.87711	0.290809	1.0836e-10
X	rs385094934	101000711	G	C	0.125895	-1.71862	0.279574	7.88329e-10
X	rs449471257	101003478	A	G	0.115227	-1.87982	0.290821	1.02075e-10
X	rs380579167	101004649	A	AT	0.115256	-1.87503	0.290803	1.13506e-10
X	rs384052977	101008138	G	T	0.115256	-1.87712	0.290809	1.08358e-10
X	X_101008165	101008165	G	A	0.114691	-1.92502	0.291665	4.10866e-11
X	rs385399240	101010201	T	C	0.125823	-1.70958	0.279731	9.86739e-10
X	rs378072335	101010937	A	G	0.115242	-1.87982	0.290821	1.02075e-10
X	rs462905196	101011388	C	T	0.115227	-1.87982	0.290821	1.02075e-10
X	rs382870920	101013247	A	G	0.115256	-1.8806	0.290796	9.9911e-11
X	rs455740549	101014026	T	C	0.115227	-1.87982	0.290821	1.02075e-10
X	rs381853677	101016668	T	C	0.125881	-1.70871	0.2796	9.88461e-10
X	X_101017304	101017304	TAC	TACACAC	0.125721	-1.72238	0.279844	7.51767e-10
X	rs211097062	101017758	A	G	0.125736	-1.71667	0.279826	8.52721e-10
X	rs385716270	101017809	G	A	0.115227	-1.88253	0.290845	9.631e-11
X	rs1115634824	101055151	G	A	0.114662	-1.92535	0.29172	4.1117e-11
X	rs480444314	101272670	A	G	0.118155	-1.97462	0.288742	7.99213e-12
X	X_101294533	101294533	T	G	0.118054	-1.99545	0.288926	4.96897e-12
X	rs1115191330	101298481	C	G	0.118054	-1.99545	0.288926	4.96897e-12
X	X_101369116	101369116	TAA	TA	0.118112	-1.98629	0.288841	6.12199e-12
X	rs1115493825	101419978	A	G	0.11846	-1.96015	0.288192	1.03509e-11
X	X_101424013	101424013	TAA	TAAAAA	0.119938	-1.94472	0.286425	1.12414e-11
X	X_101531880	101531880	C	T	0.118865	-1.97087	0.287264	6.84628e-12
X	rs1115886590	101534055	A	C	0.118822	-1.99446	0.287419	3.94294e-12
X	rs1116609957	101557505	G	A	0.119054	-1.9582	0.286889	8.75425e-12
X	rs384078877	101601599	T	C	0.144549	-1.56987	0.257685	1.11363e-09
X	rs378799001	101601658	C	T	0.144679	-1.58261	0.257623	8.09239e-10
X	rs384149419	101603697	A	G	0.144636	-1.57992	0.257654	8.68129e-10
X	rs385462905	101607560	G	A	0.144665	-1.58588	0.257675	7.52828e-10
X	rs385366821	101613647	T	G	0.137345	-1.70158	0.264708	1.29186e-10
X	rs799709236	101614535	C	T	0.137664	-1.59535	0.264762	1.68472e-09
X	rs382794696	101615686	A	T	0.137302	-1.70468	0.264691	1.1928e-10
X	rs379584863	101618369	A	G	0.131562	-1.67229	0.270985	6.78017e-10
X	rs1114793313	101619594	G	A	0.118489	-1.9675	0.287731	8.03235e-12
X	rs383326973	101625591	A	G	0.137273	-1.69413	0.264741	1.56211e-10
X	rs378256373	101626388	G	T	0.144592	-1.58213	0.257699	8.28023e-10
X	rs476026229	101627098	T	TGAAGGACAGG	0.144578	-1.58422	0.257712	7.8833e-10
X	X_101630542	101630542	GA	G	0.168725	-1.6655	0.244028	8.79042e-12
X	X_101634123	101634123	TA	T	0.225701	-1.32084	0.214855	7.86844e-10
X	rs380015626	101635253	G	C	0.243326	-1.29837	0.209326	5.55376e-10
X	rs211031044	101635562	T	A	0.240224	-1.24916	0.209996	2.70625e-09
X	rs207802257	101636867	C	A	0.243514	-1.28278	0.209228	8.73262e-10
X	rs209514047	101636876	C	T	0.243514	-1.28278	0.209228	8.73262e-10
X	rs207602602	101637533	C	T	0.243514	-1.28278	0.209228	8.73262e-10
X	rs209533635	101639893	T	G	0.242789	-1.2822	0.20938	9.13921e-10
X	X_101641571	101641571	CAAGTG	C	0.239861	-1.2738	0.210444	1.42264e-09
X	rs208030364	101643476	A	T	0.293156	-1.21086	0.196847	7.68514e-10
X	rs385858136	101644461	T	C	0.246065	-1.33934	0.208567	1.34822e-10
X	rs208318484	101648489	T	C	0.202322	-1.53434	0.226071	1.14502e-11
X	rs110898183	101649841	A	C	0.245543	-1.30044	0.208775	4.69712e-10
X	X_101654986	101654986	TGG	TG	0.197336	-1.46722	0.228413	1.33131e-10
X	X_101659180	101659180	TG	TGGGG	0.22602	-1.36299	0.214918	2.26932e-10
X	rs208312225	101671385	T	C	0.1789	-1.60575	0.237921	1.48789e-11
X	rs208817892	101674627	G	A	0.2187	-1.33506	0.218011	9.13565e-10
X	X_101675407	101675407	CATATAT	CATAT	0.212352	-1.45909	0.218869	2.61966e-11
X	rs211562866	101676376	A	G	0.219207	-1.33867	0.217721	7.82014e-10
X	rs208441918	101677312	A	G	0.219207	-1.33867	0.217721	7.82014e-10
X	rs382001194	101678430	A	G	0.219222	-1.33972	0.217716	7.5778e-10
X	rs525102961	101678742	G	A	0.219222	-1.33972	0.217716	7.5778e-10
X	rs210266614	101678767	G	A	0.210018	-1.3641	0.221211	6.98045e-10
X	rs383968825	101681058	T	C	0.219222	-1.34489	0.217757	6.57103e-10
X	rs209024459	101684381	A	T	0.219063	-1.34592	0.217752	6.37091e-10
X	rs210942930	101684408	A	C	0.219063	-1.34592	0.217752	6.37091e-10
X	rs516387426	101685216	G	GA	0.222034	-1.39871	0.216189	9.81028e-11
X	rs378158066	101687464	A	T	0.226281	-1.27814	0.214411	2.50443e-09
X	rs207673969	101688956	T	C	0.219352	-1.37212	0.217599	2.86836e-10
X	rs379913373	101694578	G	A	0.219063	-1.3264	0.217709	1.11113e-09	CASK	5479
X	rs475160421	101699447	T	G	0.210004	-1.3647	0.221173	6.81665e-10	CASK	610
X	rs381438447	101706957	T	TTTATAAAA	0.178856	-1.60669	0.237936	1.45232e-11	CASK	0
X	rs460638027	101726005	T	G	0.182291	-1.56265	0.2354	3.1733e-11	CASK	0
X	rs383733680	101742361	C	T	0.182248	-1.56919	0.235335	2.5951e-11	CASK	0
X	rs384247269	101743857	G	T	0.182248	-1.56919	0.235335	2.5951e-11	CASK	0
X	rs1117574174	101746128	G	A	0.118387	-2.02314	0.287936	2.12014e-12	CASK	0
X	rs386066310	101752251	G	A	0.182204	-1.56617	0.235346	2.83776e-11	CASK	0
X	X_101752603	101752603	GT	G	0.182233	-1.57085	0.23533	2.47043e-11	CASK	0
X	rs383692158	101757007	T	C	0.182233	-1.57125	0.235334	2.44372e-11	CASK	0
X	rs382394887	101759913	A	G	0.182204	-1.56832	0.235361	2.67433e-11	CASK	0
X	rs380458069	101765326	G	A	0.182132	-1.5635	0.235451	3.12697e-11	CASK	0
X	X_101770347	101770347	TTATA	TTA	0.1819	-1.56977	0.235522	2.64528e-11	CASK	0
X	X_101770596	101770596	GTATATA	GTATA	0.18361	-1.61421	0.234201	5.48594e-12	CASK	0
X	X_101777009	101777009	GCACACACACA	GCACA	0.119271	-1.98205	0.286548	4.61271e-12	CASK	0
X	rs380491955	101876500	G	T	0.120677	-2.03895	0.284747	8.0351e-13	CASK	0
X	rs1117446787	101961885	C	T	0.11817	-1.99045	0.288454	5.18553e-12	CASK	0
X	X_102024194	102024194	T	TC	0.118199	-1.97608	0.28831	7.1819e-12	CASK	0
X	rs1116261749	102063091	A	G	0.118155	-1.97105	0.288335	8.14636e-12	CASK	0
X	rs1117291736	102133546	G	C	0.120329	-1.82789	0.28474	1.36719e-10	NYX	0
X	rs380073227	102212001	A	G	0.161913	-1.61723	0.245067	4.13553e-11	DDX3X	7296
X	rs1114364575	102276329	A	G	0.122677	-1.89356	0.282831	2.15653e-11
X	X_102397780	102397780	CG	TG	0.115517	-1.7884	0.290992	7.95212e-10	USP9X	0
Chr	chromosome
SNP	rsID of marker or individual identifier
bp	base pair position on chromosome
A1	reference allele
A2	alternate allel
Freq	minor allele Frequenzy
b	SNP effect
se	standard error
p	p-value
SYMBOL	gene idetified via ensembl/VGNC 1,2
distance	Distance between SNP and Gene
1	McLaren W, Gil L, Hunt SE, Riat HS, Ritchie GRS, Thormann A, et al. The Ensembl Variant Effect Predictor. Genome Biol. 2016;17:122. doi:10.1186/s13059-016-0974-4.
2	Tweedie S, Braschi B, Gray K, Jones TEM, Seal RL, Yates B, Bruford EA. Genenames.org: the HGNC and VGNC resources in 2021. Nucleic Acids Res. 2021;49:D939-D946. doi:10.1093/nar/gkaa980.

## Sheet: Sig_SNPs_including_genes_NRh
Additional file 2. Genome-wide significant SNPs per trait: Results of GWAS summary statistics for all genome-wide significant SNPs identified per analysed trait. Results are separate for each trait, here non-return rate 56 heifer (NRh)
Chr	SNP	bp	A1	A2	Freq	b	se	p	SYMBOL	distance
6	rs473823256	102025927	T	C	0.125156	-0.709435	0.117069	1.36153e-09	AFF1	0
6	rs477576375	102042685	A	AGCGGGCTGCCGTTTCCGTCTCCGT	0.125112	-0.705568	0.11711	1.69282e-09	AFF1	0
6	rs208170340	102072034	G	T	0.12533	-0.695249	0.116932	2.75232e-09	KLHL8	0
6	rs455031451	102081667	T	C	0.125185	-0.700138	0.117065	2.22127e-09	KLHL8	0
Chr	chromosome
SNP	rsID of marker or individual identifier
bp	base pair position on chromosome
A1	reference allele
A2	alternate allel
Freq	minor allele Frequenzy
b	SNP effect
se	standard error
p	p-value
SYMBOL	gene idetified via ensembl/VGNC 1,2
distance	Distance between SNP and Gene
1	McLaren W, Gil L, Hunt SE, Riat HS, Ritchie GRS, Thormann A, et al. The Ensembl Variant Effect Predictor. Genome Biol. 2016;17:122. doi:10.1186/s13059-016-0974-4.
2	Tweedie S, Braschi B, Gray K, Jones TEM, Seal RL, Yates B, Bruford EA. Genenames.org: the HGNC and VGNC resources in 2021. Nucleic Acids Res. 2021;49:D939-D946. doi:10.1093/nar/gkaa980.

## Sheet: Sig_SNPs_including_genes_SBd
Additional file 2. Genome-wide significant SNPs per trait: Results of GWAS summary statistics for all genome-wide significant SNPs identified per analysed trait. Results are separate for each trait, here stillbirth direct (SBd)
Chr	SNP	bp	A1	A2	Freq	b	se	p	SYMBOL	distance
18	rs380134955	57055186	A	G	0.0284662	-3.561	0.586835	1.2939e-09	CTU1	3559
18	rs110801791	57057494	A	C	0.0284228	-3.60243	0.587256	8.55124e-10	CTU1	1251
18	rs135201409	57057660	A	T	0.0284662	-3.561	0.586835	1.2939e-09	CTU1	1085
18	rs136514631	57057672	C	T	0.0284662	-3.561	0.586835	1.2939e-09	CTU1	1073
18	rs110572377	57057951	A	G	0.0284662	-3.561	0.586835	1.2939e-09	CTU1	794
18	rs109371542	57058343	C	T	0.0284373	-3.58858	0.58704	9.77755e-10	CTU1	402
18	rs135253383	57061532	G	A	0.0285822	-3.54386	0.585611	1.43441e-09	CTU1	0
18	rs134968222	57062793	A	G	0.0280604	-3.64832	0.591382	6.86579e-10	CTU1	0
18	rs797896359	59506758	G	T	0.0275096	-3.46122	0.582093	2.74486e-09
18	18_59525457	59525457	AT	A	0.0275531	-3.45568	0.581326	2.77337e-09
18	rs132714901	59525988	A	G	0.0275386	-3.46917	0.581816	2.48159e-09
18	18_59542518	59542518	A	G	0.0281474	-3.44363	0.572069	1.74844e-09
18	18_59545721	59545721	A	C	0.0275241	-3.50711	0.581835	1.66339e-09
18	18_59548261	59548261	T	C	0.0275241	-3.50711	0.581835	1.66339e-09
18	18_59800645	59800645	C	A	0.0287271	-3.36715	0.566624	2.80742e-09
18	rs383531388	59810741	A	C	0.0286402	-3.39679	0.567939	2.21891e-09
18	rs380824308	59810742	T	A	0.0286402	-3.39679	0.567939	2.21891e-09
18	rs383072426	59813589	A	G	0.0278285	-3.50299	0.57628	1.21223e-09
18	rs135998336	59839363	C	G	0.0281764	-3.41442	0.572783	2.50543e-09
18	rs380136002	60085291	C	A	0.0282633	-3.4122	0.569939	2.13803e-09
Chr	chromosome
SNP	rsID of marker or individual identifier
bp	base pair position on chromosome
A1	reference allele
A2	alternate allel
Freq	minor allele Frequenzy
b	SNP effect
se	standard error
p	p-value
SYMBOL	gene idetified via ensembl/VGNC 1,2
distance	Distance between SNP and Gene
1	McLaren W, Gil L, Hunt SE, Riat HS, Ritchie GRS, Thormann A, et al. The Ensembl Variant Effect Predictor. Genome Biol. 2016;17:122. doi:10.1186/s13059-016-0974-4.
2	Tweedie S, Braschi B, Gray K, Jones TEM, Seal RL, Yates B, Bruford EA. Genenames.org: the HGNC and VGNC resources in 2021. Nucleic Acids Res. 2021;49:D939-D946. doi:10.1093/nar/gkaa980.

## Sheet: Sig_SNPs_including_genes_SBm
Additional file 2. Genome-wide significant SNPs per trait: Results of GWAS summary statistics for all genome-wide significant SNPs identified per analysed trait. Results are separate for each trait, here stillbirth maternal (SBm)
Chr	SNP	bp	A1	A2	Freq	b	se	p	SYMBOL	distance
X	rs134728853	30670566	A	G	0.15339	-1.09072	0.182259	2.17105e-09	FMR1	5884
X	rs209973219	30675476	C	G	0.15181	-1.11587	0.183263	1.13695e-09	FMR1NB	8115
X	rs208370055	30678856	A	C	0.15181	-1.11587	0.183263	1.13695e-09	FMR1NB	4735
X	rs207941069	30685666	A	G	0.151578	-1.12156	0.183409	9.6509e-10	FMR1NB	0
X	rs209672079	30687125	T	C	0.151796	-1.1167	0.183299	1.11343e-09	FMR1NB	0
X	rs210580543	30687411	C	T	0.151781	-1.11963	0.183308	1.00935e-09	FMR1NB	0
X	rs378398040	31871090	A	G	0.0561353	-1.6742	0.279183	2.01255e-09
X	rs209466655	31879743	C	T	0.0561643	-1.66928	0.27903	2.19803e-09
X	rs207595965	31897636	A	G	0.0561788	-1.66283	0.278975	2.51497e-09
X	rs209877059	31922071	T	C	0.0554831	-1.717	0.281226	1.02522e-09
X	X_31923794	31923794	ATGTGTG	ATG	0.0562078	-1.66591	0.278808	2.2991e-09
X	X_32069361	32069361	TAC	T	0.133997	-1.18607	0.189962	4.2721e-10
X	rs470894035	32398836	G	A	0.0578166	-1.68842	0.277038	1.09747e-09
X	rs472796445	32763743	G	A	0.0574978	-1.75484	0.278124	2.79856e-10
X	rs480729422	32769224	T	C	0.0575122	-1.74941	0.278081	3.15433e-10
X	rs480737762	32781931	T	C	0.0575847	-1.76404	0.277812	2.15641e-10
X	rs211217450	32856421	G	A	0.0575702	-1.77065	0.277825	1.85087e-10
X	rs443294053	33000856	A	C	0.0559469	-1.87143	0.281569	3.00254e-11
X	rs211219421	33039822	T	A	0.0559614	-1.86882	0.281514	3.16984e-11
X	rs209751546	33089430	G	C	0.0559469	-1.86958	0.281559	3.13488e-11	MAMLD1	4085
X	rs135871925	33207059	C	T	0.758037	1.17304	0.15875	1.47697e-13	MAMLD1	0
X	rs469875587	33261831	A	AGTTTTGTTTT	0.0561933	-1.8701	0.280698	2.69572e-11	MTM1	5965
X	rs110372359	33274244	G	A	0.754689	1.1371	0.158758	7.92308e-13	MTM1	0
X	X_33306854	33306854	GT	GTT	0.0590341	-1.70226	0.27221	4.01406e-10	MTM1	0
X	rs210806759	33326420	G	C	0.0558889	-1.9291	0.281727	7.52019e-12	MTM1	0
X	rs208542713	33388924	C	T	0.05557	-1.91933	0.282725	1.13151e-11	MTMR1	0
X	X_33472021	33472021	ATGTGTGTGTG	ATGTGTGTG	0.0584544	-1.7432	0.274396	2.11374e-10	CD99L2	0
X	rs438356705	33484420	A	AAC	0.05557	-1.93015	0.282644	8.55721e-12	CD99L2	0
X	rs445090051	33524606	A	G	0.05557	-1.93015	0.282644	8.55721e-12	CD99L2	0
X	X_33637010	33637010	CTGTGTG	CTGTG	0.0583239	-1.81677	0.275708	4.4144e-11
X	rs208899885	33663768	T	C	0.0554106	-1.8989	0.283074	1.97101e-11
X	rs457504098	33749015	G	A	0.0554106	-1.8989	0.283074	1.97101e-11
X	rs207486969	33762827	A	T	0.0634403	-1.67519	0.263079	1.91972e-10
X	rs210633822	33768167	G	A	0.0634258	-1.68675	0.263116	1.44878e-10
X	rs207767273	33786297	T	G	0.0634113	-1.6807	0.263152	1.69379e-10
X	X_33790908	33790908	GAA	GA	0.0684987	-1.59109	0.251852	2.65683e-10
X	rs207949867	33796961	A	G	0.0626141	-1.77379	0.264612	2.03678e-11
X	rs379633892	33802441	C	T	0.0634113	-1.6807	0.263152	1.69379e-10
X	X_33804474	33804474	T	TA	0.0554106	-1.8989	0.283074	1.97101e-11
X	X_33804475	33804475	*	AT	0.0554106	-1.8989	0.283074	1.97101e-11
X	rs209828830	33806565	G	C	0.0634113	-1.6807	0.263152	1.69379e-10
X	X_33811290	33811290	GTT	GT	0.0609183	-1.72555	0.268508	1.30643e-10
X	rs210118814	33821309	A	C	0.0633968	-1.68391	0.263171	1.56874e-10
X	X_33822735	33822735	TA	T	0.0629185	-1.68418	0.26427	1.85407e-10
X	X_33823241	33823241	ATATA	CTATA	0.0624257	-1.67851	0.265419	2.54916e-10
X	X_33824843	33824843	TTTATTTTTATTTATTTATTTATTTATTTATTTAATTTTATTTA	T	0.0615126	-1.76021	0.267438	4.64942e-11
X	rs208913217	33826028	A	G	0.0628171	-1.69288	0.264484	1.54685e-10
X	rs208004264	33827157	T	C	0.0628171	-1.69288	0.264484	1.54685e-10
X	rs209977038	33827481	T	C	0.0628171	-1.69288	0.264484	1.54685e-10
X	rs208466352	33828684	G	A	0.0628171	-1.69288	0.264484	1.54685e-10
X	rs209682294	33829113	A	G	0.0628171	-1.69288	0.264484	1.54685e-10
X	rs208608591	33830280	T	C	0.062846	-1.68641	0.264418	1.79643e-10
X	rs209637307	33830322	C	T	0.062846	-1.68641	0.264418	1.79643e-10
X	rs211468153	33830740	T	A	0.062846	-1.68641	0.264418	1.79643e-10
X	rs208928975	33831115	G	A	0.062846	-1.68641	0.264418	1.79643e-10
X	rs210883266	33831302	T	C	0.062846	-1.68641	0.264418	1.79643e-10
X	rs211488230	33831582	T	C	0.062846	-1.68641	0.264418	1.79643e-10
X	rs208523972	33831612	G	A	0.062846	-1.68641	0.264418	1.79643e-10
X	rs210334666	33831624	T	C	0.062846	-1.68641	0.264418	1.79643e-10
X	rs717435925	33831870	A	G	0.062846	-1.68641	0.264418	1.79643e-10
X	rs455754208	33831871	T	C	0.062846	-1.68641	0.264418	1.79643e-10
X	rs472780404	33831884	A	G	0.062846	-1.68641	0.264418	1.79643e-10
X	rs207563868	33834153	T	C	0.062846	-1.68641	0.264418	1.79643e-10
X	rs210972655	33834366	T	G	0.062846	-1.68641	0.264418	1.79643e-10
X	rs208353430	33834644	A	G	0.062846	-1.68641	0.264418	1.79643e-10
X	rs449305200	33834865	C	A	0.062846	-1.68641	0.264418	1.79643e-10
X	rs210221791	33835467	T	C	0.062846	-1.68641	0.264418	1.79643e-10
X	rs210412230	33881283	G	C	0.0554106	-1.8989	0.283074	1.97101e-11
X	rs211463915	33899651	C	T	0.0554541	-1.90018	0.282984	1.88328e-11
X	rs454096110	34057662	A	G	0.0553526	-1.88672	0.283283	2.7348e-11
X	rs444253610	34080851	G	A	0.0553961	-1.90808	0.283134	1.59324e-11	U6	2710
X	rs209723415	34208877	T	C	0.0549758	-1.90815	0.283943	1.81495e-11	CNGA2	0
X	rs211407017	34215403	C	G	0.0549758	-1.90815	0.283943	1.81495e-11	CNGA2	0
X	rs210869189	34247740	C	A	0.0549758	-1.90815	0.283943	1.81495e-11
X	rs450679818	34276353	C	T	0.0549758	-1.90815	0.283943	1.81495e-11
X	X_34407323	34407323	C	G	0.0549903	-1.91159	0.283913	1.66195e-11
X	X_34409499	34409499	A	C	0.0549903	-1.91159	0.283913	1.66195e-11
X	rs718489239	34468763	G	A	0.0549613	-1.90766	0.283943	1.8365e-11	GABRE	8584
X	X_34468764	34468764	C	T	0.0549613	-1.90766	0.283943	1.8365e-11	GABRE	8585
X	rs210093125	34474958	C	A	0.0549903	-1.91786	0.283866	1.41629e-11
X	rs208506928	34477323	G	A	0.0549903	-1.91786	0.283866	1.41629e-11
X	rs208816404	34592226	T	C	0.0550628	-1.90417	0.283675	1.91292e-11	GABRA3	9887
X	rs134632040	34761639	T	C	0.93669	1.55401	0.261509	2.80714e-09	GABRA3	0
X	rs476796653	34830413	G	A	0.0674841	-1.62444	0.260944	4.80843e-10	GABRA3	0
X	rs208934945	34835076	A	G	0.06789	-1.62138	0.259934	4.44161e-10	GABRA3	0
X	rs210410877	34847176	C	G	0.0678755	-1.62197	0.260039	4.44855e-10	GABRA3	4631
X	X_35045635	35045635	A	ATTTT	0.0589037	-1.8665	0.27494	1.13109e-11	GABRQ	574
X	rs207829013	35049403	G	C	0.0675421	-1.6152	0.260812	5.90393e-10	GABRQ	0
X	X_35053029	35053029	AG	A	0.0675421	-1.6152	0.260812	5.90393e-10	GABRQ	0
X	rs209655920	35055751	G	T	0.0675856	-1.61363	0.26069	6.02238e-10	GABRQ	0
X	rs211032418	35056299	A	G	0.0675856	-1.61363	0.26069	6.02238e-10	GABRQ	0
X	X_35059416	35059416	AACAC	AACACACAC	0.0676001	-1.62633	0.260581	4.34328e-10	GABRQ	0
X	rs208600511	35060601	T	C	0.0674696	-1.62109	0.260892	5.17668e-10	GABRQ	0
X	rs209809307	35060603	T	C	0.0674696	-1.62109	0.260892	5.17668e-10	GABRQ	0
X	rs208782463	35068284	C	T	0.0675856	-1.61363	0.26069	6.02238e-10	GABRQ	7509
X	rs210467655	35068837	T	C	0.0675856	-1.61363	0.26069	6.02238e-10	GABRQ	8062
X	rs1116850760	35072132	A	C	0.0676001	-1.61619	0.260664	5.6354e-10
X	rs469237743	35300888	G	C	0.0675856	-1.61363	0.26069	6.02238e-10
X	X_35300891	35300891	T	C	0.0675856	-1.61363	0.26069	6.02238e-10
X	rs446003608	35300897	C	G	0.0675856	-1.61363	0.26069	6.02238e-10
X	X_35300901	35300901	T	C	0.0675856	-1.61363	0.26069	6.02238e-10
X	rs457918733	35301953	T	C	0.0675856	-1.61363	0.26069	6.02238e-10
X	X_35310453	35310453	AAC	A	0.0675856	-1.61363	0.26069	6.02238e-10
X	rs475844595	35314565	A	G	0.064107	-1.58912	0.267158	2.71008e-09
X	X_35319278	35319278	T	C	0.0604545	-1.82077	0.271248	1.91219e-11	VAMP7	7931
X	rs478347920	35326313	T	C	0.0676581	-1.59949	0.260543	8.30099e-10	VAMP7	896
X	rs211554731	35343788	T	C	0.0676581	-1.59949	0.260543	8.30099e-10	VAMP7	0
X	rs432084730	35347222	C	G	0.0676581	-1.59949	0.260543	8.30099e-10	VAMP7	0
X	rs211528367	35351142	C	T	0.0676581	-1.59949	0.260543	8.30099e-10	VAMP7	0
X	rs208537488	35354855	T	C	0.0676581	-1.59949	0.260543	8.30099e-10	VAMP7	0
X	rs482821950	35358399	T	A	0.0676581	-1.59949	0.260543	8.30099e-10	VAMP7	1331
X	rs211498123	35360966	C	T	0.0676581	-1.59949	0.260543	8.30099e-10	VAMP7	3898
X	rs437912168	35363808	A	C	0.0676581	-1.59949	0.260543	8.30099e-10	VAMP7	6740
X	X_35367348	35367348	CAA	CAAA	0.0676581	-1.59949	0.260543	8.30099e-10
X	X_35367349	35367349	*	A	0.0668174	-1.65277	0.262268	2.9413e-10
X	X_35367350	35367350	C	A	0.0676581	-1.59949	0.260543	8.30099e-10
X	rs476982804	35372387	T	C	0.0676581	-1.59949	0.260543	8.30099e-10
X	rs210803231	35380514	T	A	0.0676581	-1.59949	0.260543	8.30099e-10
X	rs209852848	35380946	T	A	0.0676581	-1.59949	0.260543	8.30099e-10
X	rs210727943	35387258	A	G	0.0676581	-1.59949	0.260543	8.30099e-10
X	X_35389774	35389774	T	TTATATATATA	0.0675566	-1.57691	0.260732	1.46635e-09
X	rs207813173	35394221	T	C	0.0676581	-1.59949	0.260543	8.30099e-10
X	rs211412190	35396117	A	G	0.0741659	-1.48403	0.248288	2.27171e-09
X	rs209048083	35399776	G	A	0.0742238	-1.47918	0.248183	2.52207e-09
X	rs438871524	35401272	A	T	0.0676581	-1.59949	0.260543	8.30099e-10
X	rs210671541	35401609	A	G	0.0741659	-1.48403	0.248288	2.27171e-09
X	X_35405176	35405176	C	CA	0.0741804	-1.47825	0.248263	2.61049e-09
X	rs452531407	35405983	G	A	0.0676581	-1.59949	0.260543	8.30099e-10
X	X_35411191	35411191	GTCTCTCTCTC	GTC	0.0660782	-1.60506	0.263655	1.14523e-09
X	rs472264013	35414109	T	C	0.0676581	-1.59949	0.260543	8.30099e-10
X	X_35415054	35415054	GCACACACACACA	GCACACACACA	0.0637882	-1.61779	0.262763	7.41998e-10
X	X_35422057	35422057	A	AT	0.0676581	-1.59949	0.260543	8.30099e-10
X	rs209816992	35423752	T	C	0.0676581	-1.59949	0.260543	8.30099e-10
X	X_35429656	35429656	TC	TCCC	0.0612807	-1.76688	0.269207	5.26401e-11
X	rs209944449	35435779	T	C	0.0676581	-1.59949	0.260543	8.30099e-10
X	X_35452725	35452725	CAGAGA	GAGAGA	0.0744268	-1.47805	0.247585	2.3745e-09	SPRY3	5461
X	X_35452727	35452727	CAGAGAGAT	GAGAGAGAT	0.0675421	-1.61938	0.260813	5.33333e-10	SPRY3	5463
X	rs477905994	35459262	C	T	0.0676436	-1.60339	0.26058	7.59472e-10
X	rs210014044	35470339	C	T	0.0676291	-1.59347	0.260642	9.73957e-10
X	rs437283756	35482514	C	T	0.0676291	-1.59347	0.260642	9.73957e-10
X	rs474301624	35483596	C	T	0.0676291	-1.59347	0.260642	9.73957e-10
X	rs209172459	35485052	G	C	0.0676291	-1.59347	0.260642	9.73957e-10
X	rs1117736704	35493302	A	G	0.0635997	-1.64234	0.263339	4.47159e-10
X	rs481259261	35493304	A	G	0.0635997	-1.64234	0.263339	4.47159e-10
X	rs210773093	35499808	C	G	0.0676436	-1.58888	0.260606	1.08172e-09
X	rs458635828	35504430	G	A	0.0676436	-1.58888	0.260606	1.08172e-09
X	rs208542556	35513031	G	A	0.0676436	-1.58888	0.260606	1.08172e-09
X	X_35529791	35529791	ACACACTT	A	0.0676436	-1.58888	0.260606	1.08172e-09
X	rs208253339	35533425	G	T	0.0676436	-1.58888	0.260606	1.08172e-09
X	rs480079366	35541027	C	G	0.0676436	-1.58888	0.260606	1.08172e-09
X	rs438625931	35549737	C	G	0.0676436	-1.58888	0.260606	1.08172e-09	TMLHE	2059
X	rs208199444	35550667	A	G	0.0676436	-1.58888	0.260606	1.08172e-09	TMLHE	1129
X	rs210771643	35551772	A	C	0.0676436	-1.58888	0.260606	1.08172e-09	TMLHE	24
X	rs445422743	35551830	T	C	0.0676436	-1.58888	0.260606	1.08172e-09	TMLHE	0
X	rs473078162	35553831	T	G	0.0676436	-1.58888	0.260606	1.08172e-09	TMLHE	0
X	rs134488127	35553958	C	T	0.0676436	-1.58888	0.260606	1.08172e-09	TMLHE	0
X	rs207606856	35555332	G	A	0.0676436	-1.58888	0.260606	1.08172e-09	TMLHE	0
X	rs136121075	35556283	C	T	0.0676436	-1.58888	0.260606	1.08172e-09	TMLHE	0
X	rs208876236	35557217	T	C	0.0676436	-1.58888	0.260606	1.08172e-09	TMLHE	0
X	rs208723253	35562019	A	G	0.0676436	-1.58888	0.260606	1.08172e-09	TMLHE	0
X	rs211599628	35563069	G	A	0.0676436	-1.58888	0.260606	1.08172e-09	TMLHE	0
X	rs211192289	35564890	G	A	0.0676436	-1.58888	0.260606	1.08172e-09	TMLHE	0
X	rs133693408	35566405	C	T	0.0676436	-1.58888	0.260606	1.08172e-09	TMLHE	0
X	rs454660634	35568256	T	C	0.0676436	-1.58888	0.260606	1.08172e-09	TMLHE	0
X	rs438769257	35569109	T	C	0.0676436	-1.58888	0.260606	1.08172e-09	TMLHE	0
X	rs211301990	35569697	A	T	0.0676436	-1.58888	0.260606	1.08172e-09	TMLHE	0
X	rs209448787	35571649	T	G	0.0676436	-1.58888	0.260606	1.08172e-09	TMLHE	0
X	rs210184918	35574197	C	T	0.0676436	-1.58888	0.260606	1.08172e-09	TMLHE	0
X	X_35574238	35574238	TACACACACACACACACACAC	TAC	0.0676436	-1.58888	0.260606	1.08172e-09	TMLHE	0
X	X_35574279	35574279	AT	A	0.0524538	-1.79048	0.289684	6.37784e-10	TMLHE	0
X	X_35574280	35574280	ATATATATATAT	A	0.0555121	-1.7297	0.281554	8.07632e-10	TMLHE	0
X	rs439827211	35578342	T	C	0.0676436	-1.58888	0.260606	1.08172e-09	TMLHE	0
X	rs463287883	35578416	G	A	0.0676436	-1.58888	0.260606	1.08172e-09	TMLHE	0
X	rs476895256	35578476	T	G	0.0676436	-1.58888	0.260606	1.08172e-09	TMLHE	0
X	X_35579141	35579141	T	G	0.0676436	-1.58888	0.260606	1.08172e-09	TMLHE	0
X	rs437037075	35583135	T	TC	0.0676436	-1.58888	0.260606	1.08172e-09	TMLHE	0
X	X_35583438	35583438	ATGTGTG	ATGTG	0.0664406	-1.60399	0.262672	1.01896e-09	TMLHE	0
X	rs136965257	35583535	A	C	0.0676436	-1.58888	0.260606	1.08172e-09	TMLHE	0
X	rs463139003	35585973	G	A	0.0676291	-1.59233	0.260634	9.99949e-10	TMLHE	0
X	rs476707760	35587786	A	C	0.0676291	-1.59233	0.260634	9.99949e-10	TMLHE	0
X	rs451615491	35588199	T	C	0.0676291	-1.59233	0.260634	9.99949e-10	TMLHE	0
X	rs469749871	35589177	A	G	0.0676291	-1.59233	0.260634	9.99949e-10	TMLHE	0
X	rs449599389	35589699	C	G	0.0676291	-1.59233	0.260634	9.99949e-10	TMLHE	0
X	X_35590601	35590601	T	G	0.0676291	-1.59233	0.260634	9.99949e-10	TMLHE	0
X	X_35593815	35593815	A	C	0.0676291	-1.59233	0.260634	9.99949e-10	TMLHE	0
X	rs462298598	35594529	T	G	0.0676291	-1.59233	0.260634	9.99949e-10	TMLHE	0
X	rs442281426	35594899	C	T	0.0676291	-1.59233	0.260634	9.99949e-10	TMLHE	0
X	rs211237206	35595461	G	A	0.0676291	-1.59233	0.260634	9.99949e-10	TMLHE	0
X	rs136252734	35596026	A	G	0.0676291	-1.59233	0.260634	9.99949e-10	TMLHE	0
X	rs208387235	35598223	G	C	0.0676291	-1.59233	0.260634	9.99949e-10	TMLHE	0
X	rs210888045	35598376	C	T	0.0676291	-1.59233	0.260634	9.99949e-10	TMLHE	0
X	X_35599193	35599193	ACAAAAC	A	0.0676291	-1.59233	0.260634	9.99949e-10	TMLHE	0
X	rs210295164	35600277	G	A	0.0676291	-1.59233	0.260634	9.99949e-10	TMLHE	0
X	X_35602527	35602527	GAA	GAAA	0.0678755	-1.57117	0.260144	1.54464e-09	TMLHE	0
X	X_35602618	35602618	G	GTGTT	0.0676291	-1.59233	0.260634	9.99949e-10	TMLHE	0
X	rs208198555	35603288	A	G	0.0676291	-1.59233	0.260634	9.99949e-10	TMLHE	398
X	rs448089417	35608301	T	C	0.0676291	-1.59233	0.260634	9.99949e-10	TMLHE	5411
X	X_35609340	35609340	ATT	AT	0.0687741	-1.5633	0.257934	1.35393e-09	TMLHE	6450
X	rs211495145	35614910	T	C	0.0676291	-1.59233	0.260634	9.99949e-10
X	rs207962258	35616773	A	G	0.0676291	-1.59233	0.260634	9.99949e-10
X	rs208347954	35617357	T	C	0.0676291	-1.59233	0.260634	9.99949e-10
X	rs210420076	35619025	T	C	0.0676291	-1.59233	0.260634	9.99949e-10
X	X_35620311	35620311	*	CCTCTAA	0.184451	-1.04021	0.168363	6.47654e-10
X	X_35620312	35620312	*	C	0.182306	-1.00867	0.169272	2.54011e-09
X	X_35620315	35620315	*	TAA	0.185176	-1.02017	0.168193	1.31565e-09
X	X_35620316	35620316	*	A	0.182306	-1.00867	0.169272	2.54011e-09
X	X_35620317	35620317	*	A	0.182291	-1.00681	0.169282	2.72243e-09
X	rs450857223	35622325	A	G	0.0676291	-1.59233	0.260634	9.99949e-10
X	rs384141988	35818160	A	G	0.0691944	-1.57911	0.257391	8.51205e-10	VBP1	5316
X	rs438328693	35849447	C	A	0.0676146	-1.54951	0.260745	2.80465e-09
X	rs468200628	35850167	G	A	0.0677595	-1.59407	0.260364	9.21321e-10
X	X_35854409	35854409	ACA	CCA	0.067716	-1.58485	0.260461	1.16625e-09
X	rs440817543	35928669	G	A	0.067687	-1.59319	0.260509	9.61482e-10	BRCC3	0
X	rs446438241	36015119	C	T	0.0550193	-1.84631	0.283989	7.96003e-11	F8	0
X	rs446731796	36168203	A	G	0.0675276	-1.58619	0.260781	1.18357e-09	MPP1	8164
X	X_36225990	36225990	A	ATGTGTGTG	0.0540627	-1.87846	0.285013	4.37449e-11	DKC1	2980
X	X_36225996	36225996	*	G	0.0529466	-1.88319	0.287032	5.34772e-11
X	X_36290178	36290178	A	C	0.0531495	-1.84723	0.28789	1.39511e-10	GAB3	0
X	rs449437894	36290179	T	A	0.0531495	-1.84723	0.28789	1.39511e-10	GAB3	0
X	rs437800599	36304496	C	T	0.0535409	-1.84316	0.286558	1.25872e-10	GAB3	0
X	X_36445619	36445619	A	G	0.0545555	-1.75769	0.28469	6.65686e-10
X	rs209409625	36766891	A	C	0.0530481	-1.82106	0.288436	2.72714e-10	ATP2B3	0
X	rs457169888	36809868	A	T	0.0530626	-1.82406	0.288394	2.53421e-10	ATP2B3	2387
X	rs208275191	36820082	A	G	0.053251	-1.79071	0.287757	4.87825e-10	CCNQ	0
X	rs210916153	36891248	A	G	0.0530336	-1.8201	0.288473	2.80043e-10	PNCK	365
X	rs208060152	37088072	T	C	0.0531206	-1.71576	0.288221	2.63406e-09	L1CAM	0
X	rs208693633	37477364	T	C	0.120315	-1.26668	0.200113	2.45435e-10	TAFAZZIN	3663
X	X_37800398	37800398	GTA	G	0.223164	-0.930681	0.153449	1.31899e-09
X	rs481955696	38845182	C	A	0.046033	-1.82066	0.300675	1.40217e-09
X	rs522678884	38845200	C	A	0.046033	-1.82066	0.300675	1.40217e-09
X	rs450457853	38845202	G	C	0.046033	-1.82066	0.300675	1.40217e-09
X	rs447898010	38962799	G	A	0.048468	-1.88866	0.294057	1.33818e-10
X	rs472859272	38970347	C	G	0.0496275	-1.80896	0.289149	3.94595e-10
X	X_38988222	38988222	AATAT	AAT	0.049555	-1.82026	0.289344	3.15481e-10
X	rs211272458	39003348	G	C	0.0503812	-1.88096	0.28876	7.32237e-11
X	rs210638688	39008046	T	C	0.0489608	-1.85286	0.291262	1.99809e-10
X	rs210009044	39025842	A	C	0.0530046	-1.83849	0.285578	1.21229e-10
X	X_39040606	39040606	TAA	TA	0.0524538	-1.84327	0.288373	1.63768e-10
X	rs210949079	39077801	T	C	0.0530771	-1.82697	0.285399	1.539e-10
X	X_39110038	39110038	GTT	GTTT	0.15726	-1.17551	0.178894	4.99879e-11
X	X_39110176	39110176	GA	G	0.0530916	-1.82432	0.285355	1.6249e-10
X	rs211548912	39127029	A	G	0.0530916	-1.82432	0.285355	1.6249e-10
X	rs210471788	39171596	A	G	0.0517001	-1.89162	0.290707	7.66937e-11
X	X_39180559	39180559	CAA	CA	0.0530916	-1.82432	0.285355	1.6249e-10
X	rs433644968	39246675	G	A	0.0530916	-1.82432	0.285355	1.6249e-10
X	rs208536115	39328639	A	G	0.0526423	-1.82756	0.287651	2.10608e-10	PABPC5	8947
X	rs463825261	39373661	C	A	0.0518306	-1.87655	0.290321	1.02168e-10
X	rs432068646	39381677	T	A	0.0518306	-1.87655	0.290321	1.02168e-10
X	X_39394413	39394413	GCACACA	GCACA	0.0517291	-1.89043	0.290612	7.77043e-11
X	rs209809981	39413425	A	C	0.0518306	-1.87655	0.290321	1.02168e-10
X	rs432471114	39432307	C	T	0.0530916	-1.82432	0.285355	1.6249e-10
X	rs454320442	39433511	C	T	0.0530916	-1.82432	0.285355	1.6249e-10
X	rs458009085	39437902	G	C	0.0518306	-1.87655	0.290321	1.02168e-10
X	rs211562483	39448776	A	G	0.0517146	-1.89531	0.290656	6.99438e-11
X	rs207628983	39685102	G	A	0.0518306	-1.87655	0.290321	1.02168e-10
X	X_39687175	39687175	T	TA	0.0539467	-1.75849	0.284185	6.09947e-10
X	rs438694167	39695791	T	G	0.0527002	-1.83176	0.287515	1.87786e-10
X	rs208229895	39741482	T	C	0.0530481	-1.7728	0.287086	6.60958e-10
X	rs209418654	39749633	A	T	0.0518306	-1.87655	0.290321	1.02168e-10
X	X_39788189	39788189	G	GA	0.0519465	-1.90626	0.289744	4.73233e-11
X	rs436469684	39814667	A	AG	0.0543526	-1.68857	0.283722	2.65734e-09
X	rs208474153	39822489	T	G	0.054367	-1.70043	0.28375	2.06389e-09
X	rs479386557	39837218	T	C	0.0531785	-1.79753	0.28678	3.65747e-10
X	rs210203862	39890495	G	T	0.0543091	-1.69552	0.283822	2.31684e-09
X	rs458383003	39895677	G	T	0.053222	-1.80496	0.286682	3.0531e-10
X	rs208597322	39916114	C	A	0.0533959	-1.79307	0.286003	3.62417e-10
X	rs481555073	39928718	A	G	0.053193	-1.79273	0.286752	4.05607e-10
X	rs475930034	39972993	G	C	0.0533815	-1.7921	0.286056	3.73122e-10
X	X_39972994	39972994	AAT	A	0.0533815	-1.7921	0.286056	3.73122e-10
X	X_39972995	39972995	GGT	G	0.0533815	-1.7921	0.286056	3.73122e-10
X	rs447347632	39986465	C	T	0.0533959	-1.79307	0.286003	3.62417e-10
X	rs209088461	40010088	C	T	0.0532365	-1.80017	0.286654	3.38732e-10
X	rs469295059	40088220	A	G	0.0544105	-1.69348	0.283651	2.36812e-09
X	rs516913821	40136450	T	C	0.0550048	-1.70833	0.282971	1.56882e-09
X	rs462352393	40320233	A	T	0.0532365	-1.80017	0.286654	3.38732e-10
X	rs448033939	40418296	T	A	0.0516857	-1.89008	0.290739	7.98038e-11
X	X_40420880	40420880	AAT	AATATAT	0.0803983	-1.47078	0.235279	4.07255e-10
X	rs385569655	40502030	C	T	0.053193	-1.79886	0.286705	3.51328e-10
X	rs210080945	40522701	G	A	0.0532365	-1.80017	0.286654	3.38732e-10
X	rs476260925	40525761	T	TAC	0.0532365	-1.80017	0.286654	3.38732e-10
X	rs799432844	40576871	A	G	0.053251	-1.79984	0.286608	3.39034e-10
X	X_40593509	40593509	TGGGGGG	TGG	0.0521785	-1.89581	0.288774	5.20197e-11
X	rs444771066	40597268	A	C	0.0518451	-1.87242	0.290276	1.11499e-10
X	X_40639970	40639970	AAAAT	AATAAAT	0.0794707	-1.47439	0.238282	6.10927e-10
X	X_40652644	40652644	GT	GTT	0.156898	-1.18539	0.179588	4.09465e-11
X	rs209432482	40689060	T	C	0.156941	-1.15412	0.179809	1.37528e-10
X	rs383198304	40698471	T	C	0.152318	-1.25104	0.181693	5.76084e-12
X	rs208932192	40705966	A	G	0.157072	-1.14979	0.179703	1.57162e-10
X	rs209000893	40707779	G	A	0.156941	-1.15412	0.179809	1.37528e-10
X	X_40707997	40707997	TA	TAAA	0.0534394	-1.75302	0.286052	8.8803e-10
X	rs209829633	40709912	G	A	0.156941	-1.15412	0.179809	1.37528e-10
X	rs210397854	40715790	A	G	0.156941	-1.15412	0.179809	1.37528e-10
X	rs208253951	40726113	G	A	0.053251	-1.79614	0.286609	3.68372e-10
X	rs383368736	40728347	A	T	0.156289	-1.10681	0.180131	8.02315e-10
X	rs475924124	40729934	T	TCTTAACTC	0.156941	-1.15412	0.179809	1.37528e-10
X	rs385128893	40730834	A	G	0.156941	-1.15412	0.179809	1.37528e-10
X	rs383594955	40737217	G	A	0.156941	-1.15412	0.179809	1.37528e-10
X	rs208345147	40739564	C	T	0.156941	-1.15412	0.179809	1.37528e-10
X	rs385621889	40740428	A	G	0.156941	-1.15412	0.179809	1.37528e-10
X	rs452606653	40747928	T	TAGTC	0.156941	-1.15412	0.179809	1.37528e-10
X	rs211092431	40754873	C	T	0.0572079	-1.66239	0.273011	1.13557e-09
X	rs208506733	40755426	A	G	0.053251	-1.79614	0.286609	3.68372e-10
X	rs134290161	40755864	T	C	0.156927	-1.15513	0.179818	1.32846e-10
X	rs210227287	40758499	T	C	0.156927	-1.15513	0.179818	1.32846e-10
X	rs210819272	40761409	T	A	0.156927	-1.15513	0.179818	1.32846e-10
X	X_40762299	40762299	ATT	AT	0.156927	-1.15513	0.179818	1.32846e-10
X	rs208759968	40764188	T	C	0.156927	-1.15513	0.179818	1.32846e-10
X	rs383853157	40771252	A	G	0.156927	-1.15513	0.179818	1.32846e-10
X	X_40775779	40775779	GA	G	0.156912	-1.15696	0.179824	1.2442e-10
X	rs378081266	40778785	G	A	0.156927	-1.15513	0.179818	1.32846e-10
X	X_40784958	40784958	GTT	GTTT	0.158796	-1.10053	0.178617	7.2097e-10
X	rs383751072	40787943	G	C	0.156854	-1.15713	0.179892	1.2562e-10
X	rs384014804	40796395	A	G	0.156912	-1.15841	0.179847	1.18612e-10
X	rs210662353	40797887	A	T	0.156883	-1.15945	0.179851	1.1429e-10
X	rs209787802	40798707	G	A	0.156912	-1.15841	0.179847	1.18612e-10
X	rs208373997	40807496	A	C	0.156912	-1.15841	0.179847	1.18612e-10
X	rs444463960	40809499	T	C	0.152767	-1.17853	0.181543	8.4847e-11
X	rs379678088	40810088	T	C	0.156709	-1.154	0.180092	1.47612e-10
X	rs209562260	40825570	A	G	0.156883	-1.15474	0.179869	1.36356e-10
X	rs210137536	40835465	C	T	0.053251	-1.79614	0.286609	3.68372e-10
X	rs211638515	40837982	A	G	0.156912	-1.15841	0.179847	1.18612e-10
X	X_40841554	40841554	TG	T	0.053251	-1.79614	0.286609	3.68372e-10
X	rs210791849	40849682	T	C	0.156912	-1.15841	0.179847	1.18612e-10
X	rs380633204	40850767	A	T	0.156883	-1.15809	0.179858	1.20325e-10
X	rs209175160	40865781	G	A	0.0533959	-1.78809	0.28601	4.05628e-10
X	X_40888413	40888413	ATGTGTGTG	ATGTGTG	0.148013	-1.21102	0.183522	4.1467e-11
X	rs208714875	40889410	T	A	0.053251	-1.79614	0.286609	3.68372e-10
X	X_40890463	40890463	CAA	CA	0.295736	-0.996671	0.145402	7.15085e-12
X	rs136825121	40898796	G	A	0.156912	-1.15841	0.179847	1.18612e-10
X	rs210087840	40916942	C	T	0.156912	-1.15841	0.179847	1.18612e-10
X	rs207785811	40918064	C	T	0.156912	-1.15841	0.179847	1.18612e-10
X	rs210343179	40922073	T	A	0.156912	-1.15841	0.179847	1.18612e-10
X	rs209383044	40928082	C	T	0.156912	-1.15841	0.179847	1.18612e-10
X	rs211202792	40928697	A	G	0.158231	-1.1188	0.179391	4.47054e-10
X	rs210636968	40942739	T	C	0.156912	-1.15841	0.179847	1.18612e-10
X	rs208510451	40949490	T	A	0.156912	-1.15841	0.179847	1.18612e-10
X	rs210012310	40956184	G	A	0.156912	-1.15841	0.179847	1.18612e-10
X	X_40966590	40966590	CAAA	CA	0.143984	-1.30763	0.185063	1.5966e-12
X	rs207791895	40966816	T	C	0.053251	-1.79614	0.286609	3.68372e-10
X	rs381011073	40968783	T	C	0.156898	-1.16048	0.179859	1.10274e-10
X	rs384012250	40969044	C	G	0.156912	-1.15841	0.179847	1.18612e-10
X	rs210645742	40975028	G	T	0.156898	-1.16161	0.179847	1.05488e-10
X	rs382607763	40982135	A	G	0.156883	-1.15474	0.179869	1.36356e-10
X	rs383535877	40985003	T	TA	0.157028	-1.16852	0.179828	8.14034e-11
X	rs208741394	40985890	G	A	0.156912	-1.15841	0.179847	1.18612e-10
X	rs211488118	40987500	T	A	0.156912	-1.15841	0.179847	1.18612e-10
X	X_40999099	40999099	TA	T	0.156811	-1.15816	0.1799	1.21221e-10
X	X_41005538	41005538	GTATATA	GTA	0.179987	-1.01574	0.168486	1.65384e-09
X	X_41011390	41011390	GA	G	0.156898	-1.15626	0.179852	1.28482e-10
X	X_41027631	41027631	GTT	GT	0.147984	-1.11423	0.183653	1.30294e-09
X	rs378814769	41029729	G	T	0.156912	-1.15841	0.179847	1.18612e-10
X	rs518278517	41031289	G	A	0.152738	-1.1301	0.181558	4.83149e-10
X	rs380855930	41042051	G	C	0.156898	-1.16025	0.179854	1.11069e-10
X	rs449362765	41043840	C	T	0.15197	-1.2463	0.182038	7.57462e-12
X	rs379608042	41050542	T	C	0.156912	-1.15841	0.179847	1.18612e-10
X	rs381473680	41053511	A	T	0.156912	-1.15841	0.179847	1.18612e-10
X	rs381908337	41055226	A	G	0.156883	-1.15536	0.179869	1.33337e-10
X	rs381005923	41063884	A	T	0.156738	-1.15442	0.179933	1.40051e-10
X	X_41065133	41065133	GTT	GTTTT	0.176697	-1.05619	0.169999	5.20128e-10
X	rs384201486	41072392	T	C	0.156912	-1.15841	0.179847	1.18612e-10
X	rs379351105	41072547	G	A	0.156912	-1.15841	0.179847	1.18612e-10
X	rs450123747	41084349	T	C	0.053251	-1.79614	0.286609	3.68372e-10
X	X_41093175	41093175	TA	T	0.151636	-1.15751	0.181762	1.91182e-10
X	X_41093178	41093178	AAA	TAA	0.157014	-1.14669	0.179792	1.79559e-10
X	X_41093178	41093178	TA	TAA	0.604168	0.844988	0.136208	5.51687e-10
X	rs136280416	41094085	T	C	0.156883	-1.15474	0.179869	1.36356e-10
X	rs446519200	41095743	T	G	0.0533815	-1.79488	0.285996	3.47606e-10
X	rs379520226	41118276	G	A	0.156898	-1.16025	0.179854	1.11069e-10
X	rs380966135	41133323	T	G	0.156912	-1.15841	0.179847	1.18612e-10
X	rs384784159	41134516	T	C	0.156883	-1.15474	0.179869	1.36356e-10
X	rs379281984	41134586	T	C	0.156883	-1.15474	0.179869	1.36356e-10
X	rs379185370	41151030	A	G	0.156912	-1.15841	0.179847	1.18612e-10
X	rs379707426	41153845	C	T	0.156883	-1.15474	0.179869	1.36356e-10
X	rs382194604	41154787	T	A	0.156883	-1.15474	0.179869	1.36356e-10
X	rs382349441	41164129	G	C	0.156883	-1.15474	0.179869	1.36356e-10
X	rs386051257	41166667	A	AT	0.156883	-1.15474	0.179869	1.36356e-10
X	rs382570904	41177706	T	C	0.156883	-1.15474	0.179869	1.36356e-10
X	X_41185287	41185287	TAA	TA	0.153912	-1.1598	0.180737	1.389e-10
X	rs474072272	41186714	G	A	0.053251	-1.79614	0.286609	3.68372e-10
X	rs379529344	41187067	A	G	0.156883	-1.15474	0.179869	1.36356e-10
X	rs379438061	41206062	C	T	0.156883	-1.15474	0.179869	1.36356e-10
X	rs382633930	41208260	T	C	0.156883	-1.15474	0.179869	1.36356e-10
X	rs383928722	41209317	C	A	0.156883	-1.15474	0.179869	1.36356e-10
X	rs382921013	41222199	T	C	0.156883	-1.15474	0.179869	1.36356e-10
X	rs378948138	41226743	A	T	0.156883	-1.15474	0.179869	1.36356e-10
X	rs382750423	41227935	A	G	0.156883	-1.15474	0.179869	1.36356e-10
X	X_41228316	41228316	AAGAGAG	AAGAGAGAGAG	0.147491	-1.13782	0.183518	5.64577e-10
X	rs378521084	41235513	T	A	0.156898	-1.15196	0.179864	1.50719e-10
X	rs384343783	41236624	T	C	0.156883	-1.15474	0.179869	1.36356e-10
X	rs383745974	41244605	C	A	0.156883	-1.15474	0.179869	1.36356e-10
X	rs452728065	41248597	C	G	0.053251	-1.79614	0.286609	3.68372e-10
X	rs800552450	41249213	A	G	0.152694	-1.17183	0.181881	1.17254e-10
X	rs379178567	41252612	T	C	0.156883	-1.15474	0.179869	1.36356e-10
X	X_41258086	41258086	AATATATATAAATAT	ATATATATATAAATAT	0.0728469	-1.52951	0.245007	4.30048e-10
X	rs385205208	41258440	T	G	0.0534249	-1.7826	0.285883	4.5053e-10
X	rs383791320	41260882	A	T	0.157028	-1.14857	0.179757	1.66325e-10
X	rs384049718	41267651	C	A	0.156883	-1.15474	0.179869	1.36356e-10
X	rs386071790	41269487	G	A	0.0533959	-1.78769	0.285956	4.06153e-10
X	rs385484216	41281431	G	T	0.156898	-1.16091	0.179879	1.09041e-10
X	X_41285465	41285465	CA	TA	0.156825	-1.1638	0.179918	9.89918e-11
X	rs383090336	41288625	G	A	0.156883	-1.16274	0.179885	1.02094e-10
X	rs383741610	41291174	A	G	0.152419	-1.25155	0.181644	5.5751e-12
X	X_41299882	41299882	ATT	ATTT	0.158159	-1.0891	0.178327	1.01302e-09
X	rs382749171	41305877	G	A	0.156419	-1.15705	0.180129	1.33208e-10
X	X_41322458	41322458	AT	A	0.156854	-1.15798	0.179892	1.21772e-10
X	X_41337165	41337165	A	G	0.156709	-1.17171	0.179962	7.47296e-11
X	rs383861804	41338055	C	CA	0.156347	-1.16124	0.180194	1.16042e-10
X	X_41339543	41339543	TC	T	0.15684	-1.15913	0.179903	1.17058e-10
X	rs384903637	41339819	T	C	0.15684	-1.15913	0.179903	1.17058e-10
X	rs379891693	41352977	A	T	0.15684	-1.15913	0.179903	1.17058e-10
X	X_41359217	41359217	GT	CT	0.15684	-1.15913	0.179903	1.17058e-10
X	rs382788371	41360106	C	T	0.15684	-1.15913	0.179903	1.17058e-10
X	rs382939711	41360554	C	T	0.156825	-1.15689	0.179916	1.27472e-10
X	rs383155157	41369880	A	G	0.15684	-1.15913	0.179903	1.17058e-10
X	rs378399472	41369983	T	C	0.15684	-1.15913	0.179903	1.17058e-10
X	X_41377148	41377148	A	T	0.15684	-1.15913	0.179903	1.17058e-10
X	X_41377493	41377493	C	T	0.15684	-1.15913	0.179903	1.17058e-10
X	rs43745248	41380150	C	T	0.15684	-1.15913	0.179903	1.17058e-10
X	rs378407747	41391174	A	C	0.15684	-1.15913	0.179903	1.17058e-10
X	rs379647153	41393626	A	C	0.154158	-1.16655	0.180538	1.03664e-10
X	rs379836138	41404036	G	A	0.15684	-1.15913	0.179903	1.17058e-10
X	rs525658622	41406341	A	AAAT	0.0616285	-1.59668	0.26859	2.76995e-09
X	X_41406343	41406343	*	AT	0.135838	-1.15658	0.188781	8.97857e-10
X	X_41406344	41406344	*	T	0.138621	-1.17663	0.187247	3.30248e-10
X	rs385252930	41409421	A	C	0.15684	-1.15913	0.179903	1.17058e-10
X	X_41409469	41409469	GAA	GA	0.23476	-1.16002	0.158433	2.44661e-13
X	X_41423842	41423842	GAAA	GA	0.156753	-1.15507	0.180004	1.39082e-10
X	rs380296186	41430846	G	A	0.156985	-1.15295	0.17979	1.42909e-10
X	rs435860702	41436830	T	G	0.053251	-1.79614	0.286609	3.68372e-10
X	rs377890910	41441781	G	A	0.15684	-1.15913	0.179903	1.17058e-10
X	rs380580336	41444546	A	T	0.15684	-1.15913	0.179903	1.17058e-10
X	rs378538447	41444936	C	G	0.156825	-1.16096	0.179909	1.09612e-10
X	rs384167651	41464162	C	T	0.15684	-1.15913	0.179903	1.17058e-10
X	X_41471174	41471174	TATAA	TTAA	0.155999	-1.10546	0.180512	9.1254e-10
X	X_41471175	41471175	AAA	TAA	0.156956	-1.1564	0.179859	1.28067e-10
X	rs385074016	41471338	A	G	0.156927	-1.15848	0.179884	1.19361e-10
X	rs135778129	41487909	A	C	0.156927	-1.15848	0.179884	1.19361e-10
X	rs378852752	41502600	A	C	0.156927	-1.15848	0.179884	1.19361e-10
X	X_41505757	41505757	TTCTCTC	TTCTCTCTCTCTC	0.187205	-1.01221	0.168471	1.8759e-09
X	X_41514508	41514508	GA	GAA	0.367496	-0.893956	0.137494	7.93803e-11
X	X_41516834	41516834	GAAA	GAA	0.152738	-1.14079	0.18191	3.58383e-10
X	rs385679937	41534735	C	T	0.156927	-1.15848	0.179884	1.19361e-10
X	rs384912631	41543499	A	G	0.152303	-1.25555	0.181769	4.93662e-12
X	rs137611436	41552730	T	C	0.156956	-1.15961	0.179879	1.14388e-10
X	rs381802663	41568810	C	T	0.156927	-1.15848	0.179884	1.19361e-10
X	rs384033248	41568839	A	C	0.156927	-1.15848	0.179884	1.19361e-10
X	rs381677752	41574174	G	T	0.15697	-1.16005	0.179841	1.11555e-10
X	rs482861078	41581052	A	G	0.053251	-1.79614	0.286609	3.68372e-10
X	rs381500183	41582835	T	A	0.156927	-1.15848	0.179884	1.19361e-10
X	rs383793996	41584177	G	A	0.156927	-1.15848	0.179884	1.19361e-10
X	rs385553724	41585038	G	A	0.0534249	-1.77038	0.285893	5.92299e-10
X	rs377770713	41588102	A	G	0.156927	-1.15848	0.179884	1.19361e-10
X	rs383205493	41589282	C	A	0.156927	-1.15848	0.179884	1.19361e-10
X	rs381703223	41590073	T	A	0.156927	-1.15848	0.179884	1.19361e-10
X	X_41591669	41591669	*	T	0.210859	-0.971177	0.160486	1.43521e-09
X	X_41591670	41591670	*	T	0.154318	-1.19288	0.181143	4.53995e-11
X	X_41591671	41591671	*	T	0.149564	-1.144	0.183119	4.17596e-10
X	X_41591672	41591672	*	T	0.150187	-1.12863	0.182765	6.60393e-10
X	rs384485795	41599412	C	T	0.156506	-1.15639	0.18011	1.35841e-10
X	X_41605444	41605444	ACC	AC	0.152984	-1.17307	0.181696	1.07361e-10
X	rs383264220	41611312	T	G	0.156927	-1.15848	0.179884	1.19361e-10
X	rs381938392	41616055	G	A	0.156927	-1.15848	0.179884	1.19361e-10
X	rs386100094	41618125	A	G	0.156927	-1.15848	0.179884	1.19361e-10
X	X_41643867	41643867	CTT	CT	0.156709	-1.16522	0.179994	9.56694e-11	U6	9035
X	rs381930928	41660610	C	A	0.156927	-1.15848	0.179884	1.19361e-10	U6	7607
X	rs384277406	41660613	A	C	0.156927	-1.15848	0.179884	1.19361e-10	U6	7610
X	rs380494795	41661921	A	C	0.156927	-1.15848	0.179884	1.19361e-10	U6	8918
X	rs380905398	41673605	C	T	0.156927	-1.15848	0.179884	1.19361e-10
X	rs382297134	41683559	G	T	0.156927	-1.15848	0.179884	1.19361e-10
X	rs383966340	41715916	T	C	0.156927	-1.15848	0.179884	1.19361e-10
X	rs378142294	41716737	A	G	0.156912	-1.15624	0.179897	1.2997e-10
X	rs445671639	41724864	T	C	0.053251	-1.79614	0.286609	3.68372e-10
X	rs436681827	41725629	T	TC	0.156912	-1.15955	0.179889	1.14904e-10
X	X_41725630	41725630	*	C	0.156912	-1.15955	0.179889	1.14904e-10
X	rs382449298	41753975	T	C	0.157014	-1.1573	0.179823	1.22856e-10
X	rs385397886	41754118	A	G	0.156506	-1.1574	0.180267	1.35847e-10
X	rs382347061	41759928	T	A	0.157202	-1.16151	0.179632	1.00601e-10
X	rs384312235	41761591	C	T	0.157014	-1.1573	0.179823	1.22856e-10
X	X_41767841	41767841	ATG	ATGTG	0.152622	-1.13903	0.18166	3.60833e-10
X	X_41767857	41767857	A	G	0.0533815	-1.77819	0.286114	5.13346e-10
X	rs385843950	41771123	T	C	0.157014	-1.1573	0.179823	1.22856e-10
X	rs379745031	41777384	G	T	0.157014	-1.1573	0.179823	1.22856e-10
X	rs378760773	41784658	A	T	0.15655	-1.16148	0.18009	1.12232e-10
X	rs379494545	41785796	C	T	0.15697	-1.16098	0.179851	1.08029e-10
X	rs382334612	41792906	T	C	0.153361	-1.13249	0.18121	4.11486e-10
X	rs522815028	41796995	G	GA	0.15668	-1.16872	0.180039	8.50067e-11
X	rs381967938	41799258	A	G	0.15697	-1.16098	0.179851	1.08029e-10
X	rs380264764	41800409	A	G	0.15697	-1.16098	0.179851	1.08029e-10
X	rs383229052	41810099	T	A	0.157014	-1.1573	0.179823	1.22856e-10
X	rs381507660	41821490	G	A	0.157014	-1.1573	0.179823	1.22856e-10
X	rs378020456	41821867	C	G	0.15697	-1.16098	0.179851	1.08029e-10
X	rs380704540	41821945	T	G	0.15697	-1.16098	0.179851	1.08029e-10
X	rs379343738	41825776	G	T	0.15697	-1.16098	0.179851	1.08029e-10
X	rs386068098	41826450	G	A	0.156666	-1.16551	0.180049	9.59024e-11
X	rs380412742	41826740	C	A	0.15697	-1.16098	0.179851	1.08029e-10
X	rs383951662	41826893	C	T	0.15697	-1.16098	0.179851	1.08029e-10
X	X_41830052	41830052	C	T	0.156999	-1.15913	0.179829	1.15053e-10
X	X_41840465	41840465	GT	GTT	0.136693	-1.28286	0.190155	1.51559e-11
X	rs1115537908	41845478	G	A	0.154419	-1.19059	0.181295	5.13011e-11
X	rs381236567	41849042	T	G	0.157014	-1.1573	0.179823	1.22856e-10
X	rs383282957	41853587	T	G	0.157014	-1.1573	0.179823	1.22856e-10
X	rs385506820	41855104	A	T	0.157014	-1.1573	0.179823	1.22856e-10
X	X_41858591	41858591	*	A	0.370438	-0.90245	0.137145	4.69701e-11
X	rs381301128	41871642	A	C	0.157014	-1.1573	0.179823	1.22856e-10
X	rs382283628	41873888	A	T	0.157173	-1.14566	0.17977	1.8544e-10
X	rs382655651	41879368	C	A	0.157014	-1.1573	0.179823	1.22856e-10
X	X_41879372	41879372	TA	T	0.157014	-1.1573	0.179823	1.22856e-10
X	rs384867816	41882314	C	A	0.157014	-1.1573	0.179823	1.22856e-10
X	rs386054726	41883436	T	A	0.157014	-1.1573	0.179823	1.22856e-10
X	X_41889872	41889872	TA	TAAA	0.156825	-1.14879	0.179956	1.72872e-10
X	rs381645637	41901868	A	G	0.157014	-1.1573	0.179823	1.22856e-10
X	rs437001495	41909058	A	G	0.053251	-1.79614	0.286609	3.68372e-10
X	rs379796261	41914983	T	C	0.157014	-1.1573	0.179823	1.22856e-10
X	rs384170495	41915110	G	A	0.157014	-1.1573	0.179823	1.22856e-10
X	X_41926340	41926340	GA	G	0.157014	-1.1573	0.179823	1.22856e-10
X	rs382563655	41928542	C	T	0.157014	-1.1573	0.179823	1.22856e-10
X	rs381067214	41931517	G	T	0.157014	-1.1573	0.179823	1.22856e-10
X	X_41931522	41931522	A	AT	0.053251	-1.79614	0.286609	3.68372e-10
X	X_41931523	41931523	*	T	0.053251	-1.79614	0.286609	3.68372e-10
X	rs384117348	41936155	A	T	0.157014	-1.1573	0.179823	1.22856e-10
X	rs382780028	41944327	A	G	0.157014	-1.1573	0.179823	1.22856e-10
X	X_41945210	41945210	TG	TGGG	0.294924	-0.899771	0.144889	5.29566e-10
X	rs432757102	41948741	A	G	0.053251	-1.79614	0.286609	3.68372e-10
X	X_41954298	41954298	CT	C	0.152173	-1.2522	0.181912	5.83902e-12
X	rs380773519	41954394	A	C	0.157014	-1.1573	0.179823	1.22856e-10
X	rs385022530	41959672	C	G	0.157014	-1.1573	0.179823	1.22856e-10
X	X_41964050	41964050	TAAAAAAAAAA	TAAAAAAAAAAA	0.157506	-1.08579	0.176774	8.13533e-10
X	X_41964199	41964199	TAA	TA	0.157333	-1.14077	0.17965	2.15337e-10
X	rs460158728	41967837	T	G	0.053251	-1.79614	0.286609	3.68372e-10
X	rs439444313	41980136	C	CTT	0.158376	-1.10925	0.179355	6.22273e-10
X	rs384330902	41980867	A	G	0.157014	-1.1573	0.179823	1.22856e-10
X	rs383691077	42001079	T	C	0.15339	-1.13212	0.181228	4.18517e-10
X	X_42003852	42003852	T	C	0.136939	-1.32562	0.189865	2.91242e-12
X	rs207861864	42010062	G	A	0.157043	-1.15849	0.179811	1.17256e-10
X	X_42014530	42014530	CAA	CA	0.0543236	-1.75938	0.283051	5.107e-10
X	X_42016830	42016830	TG	TGG	0.053251	-1.79614	0.286609	3.68372e-10
X	X_42017127	42017127	ATT	AT	0.053251	-1.79614	0.286609	3.68372e-10
X	rs385563876	42022900	C	A	0.156999	-1.15913	0.179829	1.15053e-10
X	rs380816815	42023229	A	C	0.157014	-1.1573	0.179823	1.22856e-10
X	X_42025909	42025909	TAA	TA	0.219454	-1.03639	0.158053	5.48081e-11
X	X_42027177	42027177	CTT	CT	0.14581	-1.23188	0.185145	2.86053e-11
X	rs384258211	42027188	T	A	0.17158	-1.05774	0.172465	8.62139e-10
X	X_42028480	42028480	CA	C	0.156985	-1.1598	0.179842	1.12578e-10
X	rs468340675	42030923	A	G	0.053251	-1.79614	0.286609	3.68372e-10
X	rs133611017	42034416	T	C	0.156724	-1.17399	0.180103	7.10365e-11
X	rs383015166	42035188	G	A	0.15697	-1.16098	0.179851	1.08029e-10
X	rs385707368	42039245	A	G	0.154622	-1.18904	0.181115	5.19924e-11
X	rs378509650	42040295	T	C	0.157014	-1.1573	0.179823	1.22856e-10
X	rs385870016	42043348	T	C	0.157014	-1.1573	0.179823	1.22856e-10
X	X_42054647	42054647	CAA	CA	0.156883	-1.15171	0.179909	1.53706e-10
X	X_42060404	42060404	C	CAAAAAAAAA	0.156028	-1.17246	0.180367	8.0088e-11
X	X_42063202	42063202	*	T	0.357161	-0.849232	0.138438	8.54977e-10
X	rs210392454	42063469	G	A	0.157014	-1.1573	0.179823	1.22856e-10
X	rs378507874	42068425	A	G	0.157043	-1.15849	0.179811	1.17256e-10
X	rs207825440	42074259	G	C	0.156941	-1.1632	0.179858	9.97667e-11
X	rs384006515	42079831	G	T	0.157014	-1.1573	0.179823	1.22856e-10
X	rs379062962	42079924	A	C	0.157014	-1.1573	0.179823	1.22856e-10
X	X_42083114	42083114	CAA	CAAA	0.178378	-1.01972	0.169279	1.70273e-09
X	rs379660789	42085364	A	G	0.156941	-1.1632	0.179858	9.97667e-11
X	rs383532975	42086206	C	T	0.157014	-1.1573	0.179823	1.22856e-10
X	rs384347918	42088839	A	G	0.156999	-1.15913	0.179829	1.15053e-10
X	rs385325606	42089076	T	C	0.157014	-1.1573	0.179823	1.22856e-10
X	rs472325135	42100731	T	A	0.157043	-1.15849	0.179811	1.17256e-10
X	rs448811868	42103597	T	TA	0.157014	-1.1573	0.179823	1.22856e-10
X	rs382610830	42104105	T	C	0.157014	-1.1573	0.179823	1.22856e-10
X	rs378902097	42109589	T	C	0.157043	-1.15849	0.179811	1.17256e-10
X	rs381693775	42114413	G	A	0.157043	-1.15849	0.179811	1.17256e-10
X	rs208091646	42115950	G	A	0.157014	-1.1573	0.179823	1.22856e-10
X	X_42140089	42140089	CCCA	C	0.156709	-1.16181	0.180021	1.09121e-10
X	rs382373959	42152245	G	A	0.156985	-1.15689	0.179843	1.25283e-10
X	rs472172957	42156754	C	CCACA	0.156912	-1.15796	0.179877	1.21449e-10
X	rs385405213	42182784	A	T	0.157014	-1.1573	0.179823	1.22856e-10
X	rs383821095	42183746	G	A	0.157014	-1.1573	0.179823	1.22856e-10
X	rs383248797	42189937	A	T	0.156999	-1.15506	0.179836	1.33766e-10
X	rs377967852	42189938	A	T	0.156999	-1.15506	0.179836	1.33766e-10
X	rs381759072	42193210	A	C	0.152376	-1.25193	0.181715	5.59718e-12
X	rs384643654	42208808	A	G	0.156999	-1.15506	0.179836	1.33766e-10
X	rs382482394	42232633	T	C	0.157028	-1.15958	0.179832	1.13216e-10
X	rs378398789	42236615	G	T	0.157014	-1.15208	0.179834	1.49044e-10
X	rs450657659	42249077	G	GA	0.157028	-1.15357	0.179834	1.41157e-10
X	rs383236611	42249699	A	G	0.157014	-1.1554	0.179841	1.32219e-10
X	rs378938553	42253384	A	G	0.156854	-1.14957	0.17992	1.66595e-10
X	rs378463707	42262973	G	A	0.157028	-1.15357	0.179834	1.41157e-10
X	rs379297591	42267048	G	A	0.157101	-1.14659	0.179763	1.78984e-10
X	rs471571693	42275185	G	A	0.053251	-1.79614	0.286609	3.68372e-10
X	X_42288044	42288044	TAAA	TAA	0.155187	-1.16116	0.181034	1.41736e-10
X	rs378426028	42290169	A	G	0.0534104	-1.76008	0.285938	7.48546e-10
X	rs211653663	42291001	A	T	0.156999	-1.15237	0.179846	1.47877e-10
X	X_42298533	42298533	CTT	CT	0.153419	-1.16891	0.181558	1.20873e-10
X	X_42327850	42327850	*	AGAGAG	0.266125	-1.0732	0.150473	9.88125e-13
X	X_42327851	42327851	*	G	0.266009	-1.07761	0.150501	8.05708e-13
X	X_42329265	42329265	ATT	AT	0.146317	-1.10146	0.182425	1.56152e-09
X	rs463441558	42332421	C	T	0.053251	-1.79614	0.286609	3.68372e-10
X	rs379849868	42337628	A	G	0.152274	-1.24305	0.181811	8.08183e-12
X	rs380905197	42339646	G	A	0.15697	-1.15488	0.179865	1.35559e-10
X	X_42342751	42342751	GA	GAA	0.15713	-1.13367	0.179782	2.86701e-10
X	rs379352153	42343325	T	C	0.157217	-1.15002	0.179711	1.56125e-10
X	X_42367349	42367349	TA	TAAAAAAA	0.12217	-1.34668	0.197428	9.03107e-12
X	rs382121849	42368326	C	G	0.157217	-1.15002	0.179711	1.56125e-10
X	rs379455816	42374378	G	C	0.157217	-1.15002	0.179711	1.56125e-10
X	rs480586716	42379040	T	C	0.0532655	-1.78354	0.286573	4.85647e-10
X	rs379548716	42380611	G	A	0.053367	-1.77236	0.286051	5.79399e-10
X	rs382257884	42383504	A	G	0.157217	-1.15002	0.179711	1.56125e-10
X	rs379209968	42388070	T	C	0.157217	-1.15002	0.179711	1.56125e-10
X	rs380138972	42391696	G	GA	0.157217	-1.15002	0.179711	1.56125e-10
X	X_42404226	42404226	CTT	CTTT	0.251935	-1.02975	0.15344	1.93162e-11
X	rs382972040	42412569	T	A	0.157217	-1.15002	0.179711	1.56125e-10
X	rs380075256	42413074	A	G	0.157217	-1.15002	0.179711	1.56125e-10
X	X_42420410	42420410	TA	T	0.155796	-1.16837	0.180239	9.02923e-11
X	rs479472702	42420411	A	T	0.155796	-1.16837	0.180239	9.02923e-11
X	X_42424329	42424329	ATT	AT	0.157159	-1.14105	0.179735	2.1742e-10
X	rs379431984	42424493	C	T	0.157217	-1.15002	0.179711	1.56125e-10
X	rs382967817	42424762	C	T	0.157217	-1.15002	0.179711	1.56125e-10
X	rs208866175	42425656	A	G	0.157217	-1.15002	0.179711	1.56125e-10
X	X_42431894	42431894	C	A	0.0531495	-1.81345	0.28688	2.59417e-10
X	X_42455995	42455995	C	CT	0.159347	-1.12215	0.17843	3.195e-10
X	X_42459982	42459982	C	T	0.157217	-1.15002	0.179711	1.56125e-10
X	X_42462560	42462560	ATTTT	ATT	0.155999	-1.17582	0.180537	7.37223e-11
X	rs378484272	42475960	A	T	0.157173	-1.15108	0.179716	1.50355e-10	U6	1514
X	rs458138032	42483208	C	T	0.0532655	-1.78354	0.286573	4.85647e-10	U6	5628
X	rs381155322	42484263	T	C	0.156738	-1.16171	0.180085	1.11159e-10	U6	6683
X	rs383674295	42491082	T	A	0.156825	-1.16501	0.180019	9.69764e-11
X	rs378296607	42497431	T	G	0.156825	-1.16501	0.180019	9.69764e-11
X	rs384543380	42500040	G	C	0.0534104	-1.76008	0.285938	7.48546e-10
X	rs384693648	42506635	T	C	0.157217	-1.15002	0.179711	1.56125e-10
X	rs379084442	42512612	G	C	0.157217	-1.15002	0.179711	1.56125e-10
X	rs723209154	42519232	T	G	0.0532655	-1.78354	0.286573	4.85647e-10
X	rs385463824	42519769	G	A	0.157217	-1.15002	0.179711	1.56125e-10
X	rs379126419	42521640	T	C	0.157217	-1.15002	0.179711	1.56125e-10
X	rs436350622	42540804	G	C	0.0518596	-1.85947	0.290239	1.48716e-10
X	rs482903769	42546223	G	T	0.0518596	-1.85947	0.290239	1.48716e-10
X	X_42553691	42553691	AGTGTGTGT	AGTGTGTGTGTGTGT	0.0655564	-1.76874	0.25919	8.84736e-12
X	X_42554048	42554048	TACACAC	TACACACACAC	0.136084	-1.32199	0.189138	2.75715e-12
X	rs381518393	42559838	C	G	0.157217	-1.15002	0.179711	1.56125e-10
X	rs379267888	42561796	G	A	0.157144	-1.15289	0.17975	1.41878e-10
X	rs378152404	42564681	A	C	0.157173	-1.15351	0.179715	1.37589e-10
X	rs383196781	42577281	A	G	0.157217	-1.15002	0.179711	1.56125e-10
X	rs525084998	42583350	A	AT	0.0532655	-1.78354	0.286573	4.85647e-10
X	rs378460416	42583785	A	G	0.157217	-1.15002	0.179711	1.56125e-10
X	rs384436876	42586912	T	A	0.0533235	-1.77201	0.286245	5.99637e-10
X	rs207809061	42595856	A	G	0.157217	-1.15002	0.179711	1.56125e-10
X	X_42597708	42597708	CATATATATATATATATATGTATGTAT	CATATATATATATATATGTATGTAT	0.142462	-1.25443	0.186578	1.77546e-11
X	X_42599885	42599885	A	AT	0.0554831	-1.72765	0.281835	8.78825e-10
X	X_42611638	42611638	GTG	ATG	0.152216	-1.12604	0.181652	5.68639e-10
X	rs441501989	42612609	T	C	0.0532655	-1.78354	0.286573	4.85647e-10
X	rs384200582	42613651	G	A	0.153057	-1.12029	0.181536	6.77719e-10
X	rs378921698	42614100	A	G	0.157217	-1.15002	0.179711	1.56125e-10
X	X_42631939	42631939	TG	T	0.0532655	-1.78354	0.286573	4.85647e-10
X	rs385139446	42633641	C	T	0.157217	-1.15002	0.179711	1.56125e-10
X	rs384890211	42635153	C	A	0.157217	-1.15002	0.179711	1.56125e-10
X	rs468187940	42640118	C	T	0.0534684	-1.8011	0.285876	2.97071e-10
X	rs385496693	42641438	T	G	0.157217	-1.15002	0.179711	1.56125e-10
X	rs439423266	42641474	G	C	0.0534829	-1.79777	0.285828	3.18101e-10
X	rs385187287	42648546	A	C	0.157217	-1.15002	0.179711	1.56125e-10
X	rs386087998	42653839	G	A	0.157217	-1.15002	0.179711	1.56125e-10
X	rs380487691	42659253	T	C	0.157217	-1.15002	0.179711	1.56125e-10
X	rs437337939	42665992	T	G	0.0534829	-1.79777	0.285828	3.18101e-10
X	X_42679179	42679179	ATT	AT	0.175914	-1.01903	0.16982	1.96549e-09
X	rs384301782	42687519	A	G	0.157217	-1.15002	0.179711	1.56125e-10
X	rs457651860	42695653	T	TACA	0.157217	-1.15002	0.179711	1.56125e-10
X	rs381149271	42697558	T	TG	0.156811	-1.14866	0.179943	1.73125e-10
X	rs798263773	42709291	G	A	0.237397	-0.928447	0.153601	1.49853e-09
X	rs381016052	42711634	G	T	0.157188	-1.1511	0.179725	1.5061e-10
X	rs381201857	42713621	C	T	0.157202	-1.14927	0.179719	1.60751e-10
X	rs458279066	42713885	T	C	0.0534684	-1.78817	0.285885	3.97852e-10
X	rs448113635	42729038	G	GTCATCTGCA	0.157188	-1.1511	0.179725	1.5061e-10
X	X_42729039	42729039	*	TC	0.156782	-1.14974	0.179958	1.67014e-10
X	rs381243954	42732314	A	G	0.157202	-1.14927	0.179719	1.60751e-10
X	rs380496037	42738427	C	T	0.157202	-1.14927	0.179719	1.60751e-10
X	rs383577144	42738434	A	C	0.154593	-1.15996	0.180325	1.2543e-10
X	rs385223405	42738437	A	T	0.154593	-1.15996	0.180325	1.2543e-10
X	rs469921064	42739900	C	T	0.0534684	-1.78817	0.285885	3.97852e-10
X	rs378799898	42742066	C	A	0.157202	-1.14927	0.179719	1.60751e-10
X	rs383212132	42742072	C	A	0.157202	-1.14927	0.179719	1.60751e-10
X	rs382011286	42751385	A	AG	0.157202	-1.14927	0.179719	1.60751e-10
X	rs381874175	42752812	T	C	0.156796	-1.14791	0.179952	1.78244e-10
X	rs380364636	42754109	C	T	0.157202	-1.14927	0.179719	1.60751e-10
X	rs384152329	42754332	A	C	0.153622	-1.12979	0.181056	4.37587e-10
X	rs384118660	42754869	A	AT	0.157202	-1.14927	0.179719	1.60751e-10
X	rs378209342	42754899	T	A	0.157159	-1.14826	0.17975	1.67978e-10
X	rs437221209	42756069	T	G	0.157202	-1.14927	0.179719	1.60751e-10
X	rs474925068	42756071	A	AG	0.157202	-1.14927	0.179719	1.60751e-10
X	rs382879695	42756286	T	G	0.157202	-1.14927	0.179719	1.60751e-10
X	rs385581649	42757797	T	A	0.157202	-1.14927	0.179719	1.60751e-10
X	rs383238106	42766466	A	G	0.157202	-1.14927	0.179719	1.60751e-10
X	X_42767139	42767139	TA	T	0.157202	-1.14927	0.179719	1.60751e-10
X	rs385005073	42770680	T	A	0.157202	-1.14927	0.179719	1.60751e-10
X	rs381226262	42774332	A	T	0.157202	-1.14927	0.179719	1.60751e-10
X	rs379581503	42775676	C	A	0.157202	-1.14927	0.179719	1.60751e-10
X	rs382734407	42775685	C	A	0.157202	-1.14927	0.179719	1.60751e-10
X	rs433420820	42785261	T	C	0.0535119	-1.79268	0.285712	3.50901e-10
X	rs379943492	42785934	A	G	0.157202	-1.14927	0.179719	1.60751e-10
X	rs516628735	42792184	A	T	0.157057	-1.15443	0.17978	1.35106e-10
X	rs380844666	42792189	T	C	0.157057	-1.15443	0.17978	1.35106e-10
X	rs379663922	42799264	A	T	0.157202	-1.14927	0.179719	1.60751e-10
X	rs384093396	42804595	T	G	0.156985	-1.14668	0.17997	1.87208e-10
X	rs378883673	42804596	A	T	0.156985	-1.14668	0.17997	1.87208e-10
X	rs378919406	42813312	T	C	0.157217	-1.15587	0.179709	1.26035e-10
X	rs482738744	42815746	T	G	0.052077	-1.87499	0.289454	9.31442e-11
X	rs378997654	42816395	T	G	0.15739	-1.14596	0.179573	1.75276e-10
X	rs379690079	42816534	A	G	0.15739	-1.14596	0.179573	1.75276e-10
X	rs385585040	42827968	A	C	0.158869	-1.10608	0.17885	6.23386e-10
X	rs383224079	42829234	G	A	0.158869	-1.10608	0.17885	6.23386e-10
X	X_42834347	42834347	GT	G	0.158869	-1.10791	0.178843	5.8318e-10
X	rs384844819	42834523	A	C	0.158869	-1.10608	0.17885	6.23386e-10
X	rs379552862	42834779	T	G	0.157217	-1.15587	0.179709	1.26035e-10
X	rs380942714	42835567	T	C	0.158869	-1.10608	0.17885	6.23386e-10
X	rs378407233	42835934	G	C	0.157202	-1.14927	0.179719	1.60751e-10
X	rs380079310	42835936	C	A	0.157188	-1.1511	0.179725	1.5061e-10
X	rs210885417	42841523	C	A	0.158869	-1.10608	0.17885	6.23386e-10	U4	9467
X	rs384858097	42855405	A	C	0.158869	-1.10608	0.17885	6.23386e-10	U4	4335
X	rs380233320	42856771	A	AG	0.159043	-1.09281	0.178793	9.82974e-10	U4	5702
X	rs381992328	42859295	G	A	0.158869	-1.10608	0.17885	6.23386e-10	U4	8225
X	rs378216213	42864828	C	CT	0.158869	-1.10608	0.17885	6.23386e-10
X	rs384018120	42868347	C	T	0.158869	-1.10608	0.17885	6.23386e-10
X	rs382225889	42890165	C	T	0.0537293	-1.76018	0.284978	6.55208e-10
X	X_42891965	42891965	AATATATAT	AATATATATAT	0.146752	-1.18885	0.184944	1.29145e-10
X	rs383129636	42893801	G	T	0.158854	-1.10789	0.178857	5.8539e-10
X	rs382278714	42897599	G	T	0.158854	-1.10789	0.178857	5.8539e-10
X	rs381535889	42902747	T	C	0.158869	-1.10608	0.17885	6.23386e-10
X	rs386108657	42903627	G	T	0.0537293	-1.76018	0.284978	6.55208e-10
X	rs454644969	42913766	T	A	0.158869	-1.10608	0.17885	6.23386e-10
X	rs211084402	42923435	G	A	0.158869	-1.10608	0.17885	6.23386e-10
X	rs385429576	42934865	C	T	0.158869	-1.10608	0.17885	6.23386e-10
X	rs379255096	42937798	T	C	0.158854	-1.10789	0.178857	5.8539e-10
X	rs446100990	42947236	G	T	0.0733542	-1.48475	0.248	2.13894e-09
X	rs381127597	42948276	C	T	0.158854	-1.10789	0.178857	5.8539e-10
X	rs383827584	42949192	T	C	0.158869	-1.10608	0.17885	6.23386e-10
X	rs381154550	42949954	A	G	0.158695	-1.10207	0.178934	7.31525e-10
X	rs440670316	42950898	G	C	0.0535119	-1.79268	0.285712	3.50901e-10
X	rs470980348	42951163	G	C	0.0535119	-1.79268	0.285712	3.50901e-10
X	rs383100735	42954975	A	G	0.159101	-1.10676	0.178637	5.80786e-10
X	rs210110009	42955511	T	C	0.158898	-1.10224	0.178876	7.17985e-10
X	X_42958492	42958492	TA	TAAA	0.159956	-1.07785	0.178046	1.41461e-09
X	rs211659742	42963160	G	A	0.158869	-1.10608	0.17885	6.23386e-10
X	rs380811856	42970520	A	G	0.158869	-1.10608	0.17885	6.23386e-10
X	rs380954984	42972764	G	GT	0.148071	-1.11873	0.183139	1.00494e-09
X	rs515792110	42977159	C	T	0.158869	-1.10608	0.17885	6.23386e-10
X	rs384077575	42977160	T	TGGA	0.158869	-1.10608	0.17885	6.23386e-10
X	rs384588920	42982907	C	T	0.158869	-1.10608	0.17885	6.23386e-10
X	rs378555989	42991140	A	G	0.158985	-1.10877	0.178788	5.59002e-10
X	rs383817516	42998705	T	A	0.158869	-1.10608	0.17885	6.23386e-10
X	rs379831869	43016094	A	G	0.158854	-1.10789	0.178857	5.8539e-10
X	rs378428010	43016526	A	G	0.158869	-1.10608	0.17885	6.23386e-10
X	rs385279268	43020706	T	C	0.158869	-1.10608	0.17885	6.23386e-10
X	rs385657631	43022905	T	C	0.158869	-1.10608	0.17885	6.23386e-10
X	rs380590709	43023650	G	A	0.154231	-1.2026	0.180696	2.82523e-11
X	rs379101597	43028757	T	C	0.158811	-1.10478	0.178894	6.58929e-10
X	rs380798047	43032910	A	G	0.158869	-1.10608	0.17885	6.23386e-10
X	X_43036899	43036899	C	T	0.170319	-1.16167	0.173344	2.06225e-11
X	rs381239772	43059129	C	T	0.157086	-1.11833	0.179712	4.87999e-10
X	rs435961386	43067329	T	C	0.0535119	-1.79268	0.285712	3.50901e-10
X	rs382997007	43071565	C	T	0.158869	-1.10608	0.17885	6.23386e-10
X	rs482021819	43074050	T	G	0.0535119	-1.79268	0.285712	3.50901e-10
X	rs385966423	43079312	T	C	0.159014	-1.10012	0.178746	7.52468e-10
X	rs381414678	43094344	A	G	0.158869	-1.10608	0.17885	6.23386e-10
X	rs381200609	43097521	G	A	0.158869	-1.10608	0.17885	6.23386e-10
X	rs380631672	43099508	T	A	0.158869	-1.10608	0.17885	6.23386e-10
X	rs382023853	43101693	A	C	0.158869	-1.10608	0.17885	6.23386e-10
X	rs378684264	43103991	A	G	0.158869	-1.10608	0.17885	6.23386e-10
X	rs380194768	43116686	A	G	0.158434	-1.12189	0.179189	3.82709e-10
X	rs384744062	43124450	T	G	0.158869	-1.10608	0.17885	6.23386e-10
X	X_43125141	43125141	TTCA	T	0.144621	-1.2002	0.184898	8.52039e-11
X	rs209497800	43127193	A	T	0.158854	-1.10789	0.178857	5.8539e-10
X	rs381946509	43128894	A	G	0.158869	-1.10608	0.17885	6.23386e-10
X	rs378289717	43138861	A	G	0.158362	-1.12426	0.179221	3.54121e-10
X	rs379461441	43140850	G	A	0.156825	-1.17045	0.180043	7.98279e-11
X	rs136377642	43142307	A	G	0.156651	-1.16974	0.18015	8.40601e-11
X	rs380113932	43146578	T	C	0.158362	-1.12426	0.179221	3.54121e-10
X	rs385676556	43162649	A	C	0.834217	1.08741	0.177259	8.53647e-10
X	rs378256669	43168253	T	C	0.158362	-1.12426	0.179221	3.54121e-10
X	X_43175535	43175535	TTTGTTG	TTTG	0.156608	-1.16854	0.180171	8.83033e-11
X	rs797060257	43176151	T	C	0.156608	-1.17074	0.180171	8.14288e-11
X	rs380462146	43176726	A	G	0.158362	-1.12426	0.179221	3.54121e-10
X	rs208096331	43178748	G	A	0.0536279	-1.76997	0.285224	5.45038e-10
X	rs384428118	43183718	C	A	0.158362	-1.12426	0.179221	3.54121e-10
X	rs379337428	43185028	T	G	0.158347	-1.12608	0.179228	3.32199e-10
X	rs380504289	43186957	G	C	0.0536423	-1.76523	0.285196	6.0351e-10
X	rs446316660	43190090	G	T	0.0535119	-1.79268	0.285712	3.50901e-10
X	X_43192587	43192587	AAAAA	TAAAA	0.149607	-1.14594	0.183127	3.90872e-10
X	X_43194116	43194116	TA	TAA	0.193828	-0.991869	0.166021	2.31009e-09
X	X_43195713	43195713	ATGTG	ATGTGTGTG	0.158347	-1.12831	0.179248	3.07965e-10
X	rs441980452	43196239	C	CTT	0.158144	-1.12379	0.179394	3.74309e-10
X	rs385813708	43197243	A	G	0.158376	-1.12262	0.179217	3.75103e-10
X	rs458218918	43200167	A	G	0.0535119	-1.79268	0.285712	3.50901e-10
X	rs382847097	43211463	A	AT	0.158724	-1.11223	0.17892	5.08757e-10
X	X_43211464	43211464	*	T	0.158304	-1.12909	0.179214	2.9723e-10
X	rs381259429	43213917	T	C	0.158883	-1.10458	0.178844	6.56445e-10
X	rs378550948	43218857	C	T	0.158869	-1.10608	0.17885	6.23386e-10
X	rs378723170	43221813	A	T	0.159043	-1.09281	0.178793	9.82974e-10
X	rs385323021	43230641	A	T	0.158869	-1.10608	0.17885	6.23386e-10
X	rs380895276	43236137	C	CTG	0.158405	-1.10547	0.17911	6.74209e-10
X	rs379417299	43243194	T	C	0.158869	-1.10608	0.17885	6.23386e-10
X	rs383550172	43245493	G	C	0.158869	-1.10608	0.17885	6.23386e-10
X	rs382661877	43250285	C	CA	0.158869	-1.10608	0.17885	6.23386e-10
X	rs208253218	43257410	G	T	0.158869	-1.10608	0.17885	6.23386e-10
X	X_43272224	43272224	G	A	0.158869	-1.10608	0.17885	6.23386e-10
X	rs382621125	43272426	A	G	0.158898	-1.10291	0.178821	6.93102e-10
X	X_43284755	43284755	G	A	0.0535844	-1.81266	0.285508	2.16854e-10
X	rs383750209	43293868	T	C	0.158869	-1.10608	0.17885	6.23386e-10
X	rs461653055	43295817	A	AAC	0.158869	-1.10608	0.17885	6.23386e-10
X	rs452094846	43296336	G	A	0.0535699	-1.81743	0.285535	1.95314e-10
X	rs378203940	43310097	A	G	0.158738	-1.10361	0.178939	6.93685e-10
X	rs377834657	43321330	C	T	0.158738	-1.10361	0.178939	6.93685e-10
X	rs384132617	43338398	A	G	0.158724	-1.10543	0.178946	6.5151e-10
X	rs380260014	43338621	A	C	0.158724	-1.10543	0.178946	6.5151e-10
X	rs382007437	43345198	C	A	0.158738	-1.10361	0.178939	6.93685e-10
X	rs208042720	43346597	A	C	0.158738	-1.10361	0.178939	6.93685e-10
X	rs479596213	43347642	G	A	0.0535699	-1.81743	0.285535	1.95314e-10
X	rs378944812	43349046	C	T	0.158666	-1.10645	0.178979	6.3292e-10
X	rs466991375	43364698	T	C	0.0535844	-1.81266	0.285508	2.16854e-10
X	rs378682748	43366853	A	T	0.158738	-1.10361	0.178939	6.93685e-10
X	rs385595023	43373166	T	G	0.158724	-1.10543	0.178946	6.5151e-10
X	rs379795551	43373885	T	C	0.158492	-1.10409	0.179072	7.02145e-10
X	rs383993186	43374785	G	T	0.158738	-1.10361	0.178939	6.93685e-10
X	rs380724147	43376735	C	T	0.158738	-1.10361	0.178939	6.93685e-10
X	X_43380253	43380253	C	T	0.158709	-1.10801	0.178943	5.94064e-10
X	X_43380902	43380902	T	C	0.158724	-1.10543	0.178946	6.5151e-10
X	rs380139502	43390705	T	C	0.158738	-1.10361	0.178939	6.93685e-10
X	X_43399024	43399024	GTTT	GTTTTT	0.143853	-1.15326	0.186023	5.66204e-10
X	rs382009520	43401065	A	G	0.156695	-1.16804	0.180136	8.9216e-11
X	rs474377162	43407879	G	GACTA	0.156622	-1.17093	0.180176	8.09485e-11
X	rs385253906	43409565	G	C	0.156695	-1.16804	0.180136	8.9216e-11
X	rs378968299	43416687	A	G	0.15639	-1.17499	0.180321	7.21555e-11
X	rs379398802	43421723	T	C	0.15655	-1.16773	0.180234	9.23433e-11
X	rs381775481	43423211	T	G	0.156231	-1.1697	0.180415	8.96768e-11
X	X_43427800	43427800	CA	CAA	0.179726	-1.02079	0.168564	1.39733e-09
X	rs385866567	43429385	C	A	0.156564	-1.16589	0.180228	9.86543e-11
X	rs525991376	43434733	T	C	0.157072	-1.08116	0.179773	1.80935e-09
X	rs452783016	43440901	C	CTCTG	0.156477	-1.16172	0.180282	1.16461e-10
X	rs385248561	43443932	A	AG	0.156564	-1.16589	0.180228	9.86543e-11
X	rs382997545	43451936	G	A	0.156564	-1.16589	0.180228	9.86543e-11
X	rs381439958	43457051	T	C	0.156535	-1.16498	0.180233	1.02149e-10
X	X_43457142	43457142	TGGG	TGG	0.156463	-1.17044	0.180294	8.47798e-11
X	X_43466178	43466178	TAA	TAAA	0.146433	-1.15789	0.184945	3.83214e-10
X	rs384559623	43467858	A	T	0.156564	-1.16589	0.180228	9.86543e-11
X	rs465006016	43475156	A	T	0.0534684	-1.83461	0.285801	1.36996e-10
X	X_43475483	43475483	TA	T	0.15655	-1.16595	0.18024	9.87249e-11
X	rs378234468	43477231	A	G	0.15655	-1.16595	0.18024	9.87249e-11
X	X_43482456	43482456	TTATATATATATATA	TTATATATA	0.0603676	-1.63839	0.271845	1.67123e-09
X	X_43486202	43486202	TA	T	0.15655	-1.16595	0.18024	9.87249e-11
X	rs382172096	43497315	T	G	0.15655	-1.16595	0.18024	9.87249e-11
X	rs385058764	43500207	T	C	0.156535	-1.16779	0.180246	9.24085e-11
X	rs519985911	43500305	A	G	0.156535	-1.16779	0.180246	9.24085e-11
X	X_43502498	43502498	GAAA	GAA	0.150897	-1.1137	0.183338	1.24321e-09
X	rs379250798	43517885	C	G	0.15668	-1.16234	0.180161	1.1062e-10
X	rs380188000	43519717	G	C	0.15668	-1.16234	0.180161	1.1062e-10
X	X_43526525	43526525	G	GAAAAAAAAA	0.156506	-1.16136	0.180226	1.16446e-10
X	X_43526528	43526528	*	A	0.15639	-1.16423	0.180299	1.06661e-10
X	X_43526529	43526529	*	A	0.15639	-1.16423	0.180299	1.06661e-10
X	X_43526534	43526534	*	A	0.15639	-1.16423	0.180299	1.06661e-10
X	X_43547009	43547009	TA	T	0.14352	-1.18969	0.186871	1.93596e-10
X	rs379100288	43548681	C	A	0.154158	-1.20338	0.181461	3.32042e-11
X	rs385071185	43551994	A	G	0.156709	-1.16332	0.180156	1.06574e-10
X	rs382690689	43555068	A	C	0.156709	-1.16332	0.180156	1.06574e-10
X	X_43561760	43561760	TTGTG	TTGTGTG	0.158492	-1.13123	0.178893	2.55679e-10
X	rs382989000	43566071	G	A	0.156709	-1.16332	0.180156	1.06574e-10
X	rs477842463	43571161	A	G	0.0535554	-1.81523	0.285537	2.05399e-10
X	rs377794935	43572548	A	G	0.156709	-1.16332	0.180156	1.06574e-10
X	rs474440692	43579859	C	CCTG	0.156709	-1.16332	0.180156	1.06574e-10
X	X_43580733	43580733	T	TA	0.156709	-1.16332	0.180156	1.06574e-10
X	X_43585081	43585081	A	G	0.156709	-1.16332	0.180156	1.06574e-10
X	X_43585642	43585642	C	T	0.159825	-1.148	0.178652	1.311e-10
X	X_43585644	43585644	G	A	0.159405	-1.15525	0.178942	1.07492e-10
X	X_43586710	43586710	T	G	0.156709	-1.16332	0.180156	1.06574e-10
X	X_43587555	43587555	C	CAG	0.156709	-1.16332	0.180156	1.06574e-10
X	X_43587832	43587832	T	A	0.156709	-1.16332	0.180156	1.06574e-10
X	X_43587899	43587899	A	G	0.155042	-1.17955	0.180974	7.13387e-11
X	X_43588069	43588069	G	T	0.145839	-1.19499	0.185343	1.13769e-10
X	X_43589189	43589189	A	G	0.156666	-1.16214	0.180229	1.13259e-10
X	X_43594884	43594884	T	C	0.156419	-1.16522	0.180295	1.02752e-10
X	X_43602636	43602636	T	C	0.0535699	-1.81743	0.285535	1.95314e-10
X	rs381821269	43605945	G	A	0.156651	-1.16204	0.1802	1.12903e-10
X	rs378003610	43611683	G	C	0.156709	-1.16332	0.180156	1.06574e-10
X	rs385577873	43623942	T	C	0.156709	-1.16332	0.180156	1.06574e-10
X	X_43626409	43626409	CCC	ACC	0.0535699	-1.81743	0.285535	1.95314e-10
X	rs380292821	43634269	T	A	0.156709	-1.16332	0.180156	1.06574e-10
X	rs379093840	43646149	G	GATAA	0.15726	-1.16445	0.179833	9.46838e-11
X	rs379959472	43647972	A	G	0.156637	-1.16514	0.180165	9.99214e-11
X	X_43660023	43660023	*	T	0.161391	-1.13707	0.175757	9.82936e-11
X	X_43660025	43660025	*	T	0.148926	-1.13499	0.18109	3.66737e-10
X	rs379922735	43673498	A	T	0.156709	-1.16332	0.180156	1.06574e-10
X	rs383847487	43674177	C	T	0.156709	-1.16332	0.180156	1.06574e-10
X	rs381297523	43675215	C	A	0.156709	-1.16332	0.180156	1.06574e-10
X	rs209824829	43678062	G	A	0.156709	-1.16332	0.180156	1.06574e-10
X	X_43685533	43685533	ATT	AT	0.156101	-1.16116	0.18068	1.30481e-10
X	rs381702218	43687476	C	T	0.156738	-1.16007	0.180125	1.19194e-10
X	rs385859200	43688415	T	C	0.156709	-1.16332	0.180156	1.06574e-10
X	rs211420238	43692508	G	A	0.156709	-1.16332	0.180156	1.06574e-10
X	rs382217714	43693696	A	G	0.155042	-1.17955	0.180974	7.13387e-11
X	rs208455178	43699308	A	G	0.156709	-1.16332	0.180156	1.06574e-10
X	X_43713058	43713058	TGGG	T	0.119547	-1.29653	0.200847	1.07998e-10
X	rs134639329	43717654	G	A	0.153492	-1.18371	0.181662	7.22007e-11
X	rs799668021	43721967	G	C	0.154666	-1.17748	0.181083	7.90416e-11
X	rs720551220	43722046	A	G	0.0535264	-1.81134	0.285644	2.27916e-10
X	X_43722791	43722791	GTATGTATA	GTA	0.15023	-1.17401	0.182658	1.29841e-10
X	rs383335035	43731299	A	G	0.156709	-1.16332	0.180156	1.06574e-10
X	rs378857339	43750751	C	CA	0.15684	-1.16589	0.180084	9.5375e-11
X	X_43761629	43761629	TA	T	0.156709	-1.16332	0.180156	1.06574e-10
X	rs381043614	43772921	T	C	0.156709	-1.16332	0.180156	1.06574e-10
X	rs379349807	43772958	G	T	0.156709	-1.16332	0.180156	1.06574e-10
X	rs377975504	43779501	A	G	0.153448	-1.1809	0.181701	8.07905e-11
X	rs381195769	43781057	T	G	0.156811	-1.16183	0.180107	1.11291e-10
X	rs379586564	43781176	C	A	0.156811	-1.16183	0.180107	1.11291e-10
X	rs385015428	43783646	C	CAGA	0.156811	-1.16183	0.180107	1.11291e-10
X	rs385958863	43812259	G	A	0.156811	-1.16183	0.180107	1.11291e-10
X	X_43816150	43816150	CAA	C	0.151636	-1.27762	0.181176	1.76593e-12
X	rs381374451	43820475	A	G	0.156811	-1.16183	0.180107	1.11291e-10
X	rs381616204	43829332	C	T	0.156811	-1.16183	0.180107	1.11291e-10
X	rs385814025	43832809	G	A	0.156811	-1.16183	0.180107	1.11291e-10
X	rs382785813	43837535	T	G	0.156593	-1.1619	0.180236	1.14449e-10
X	rs381090773	43844720	T	C	0.156811	-1.16183	0.180107	1.11291e-10
X	rs385491715	43845342	C	T	0.156811	-1.16183	0.180107	1.11291e-10
X	X_43847289	43847289	GCA	GCACACACACA	0.156187	-1.17295	0.180504	8.12903e-11
X	X_43847297	43847297	*	ACACACAC	0.15626	-1.16771	0.180464	9.76054e-11
X	X_43851778	43851778	TAAAC	TAAACAAACAAAC	0.156811	-1.16183	0.180107	1.11291e-10
X	X_43851781	43851781	*	AC	0.156811	-1.16183	0.180107	1.11291e-10
X	X_43851782	43851782	*	C	0.156811	-1.16183	0.180107	1.11291e-10
X	X_43851783	43851783	*	AAAC	0.156811	-1.16183	0.180107	1.11291e-10
X	X_43851786	43851786	*	C	0.156811	-1.16183	0.180107	1.11291e-10
X	rs385963137	43852973	G	GTCTA	0.156811	-1.16183	0.180107	1.11291e-10
X	rs441225994	43860078	T	G	0.0535119	-1.81462	0.285697	2.13138e-10
X	X_43864069	43864069	AC	A	0.152376	-1.24343	0.181916	8.18756e-12
X	rs723145005	43864072	C	A	0.152376	-1.24343	0.181916	8.18756e-12
X	rs518567546	43864075	C	A	0.152361	-1.24532	0.181935	7.65651e-12
X	rs383121232	44082892	C	T	0.111966	-1.43119	0.206392	4.08083e-12
X	rs1116633577	44084684	A	C	0.147795	-1.24411	0.184338	1.48799e-11
X	X_44085942	44085942	TA	TAA	0.156651	-1.1605	0.180155	1.18144e-10
X	X_44085943	44085943	*	A	0.156651	-1.1605	0.180155	1.18144e-10
X	X_44087165	44087165	TAA	TA	0.156115	-1.15584	0.180434	1.49483e-10
X	rs381875403	44088163	G	A	0.156796	-1.16251	0.18009	1.08129e-10
X	rs379906305	44089756	G	T	0.156796	-1.16251	0.18009	1.08129e-10
X	rs385137409	44090570	A	G	0.156796	-1.16251	0.18009	1.08129e-10
X	X_44093317	44093317	T	C	0.156796	-1.16251	0.18009	1.08129e-10
X	rs378945302	44094736	C	A	0.156796	-1.16251	0.18009	1.08129e-10
X	X_44095749	44095749	G	A	0.156796	-1.16251	0.18009	1.08129e-10
X	rs385649797	44096634	G	A	0.156796	-1.16251	0.18009	1.08129e-10
X	X_44100650	44100650	TACACAC	TACAC	0.146955	-1.20254	0.18434	6.86798e-11
X	rs386122095	44134818	T	C	0.156796	-1.16251	0.18009	1.08129e-10
X	X_44137191	44137191	AAC	AACAC	0.156898	-1.15018	0.180021	1.66799e-10
X	X_44137192	44137192	*	AC	0.156898	-1.15018	0.180021	1.66799e-10
X	X_44142342	44142342	GAA	GA	0.156796	-1.16251	0.18009	1.08129e-10
X	X_44146115	44146115	TA	T	0.149941	-1.2056	0.183149	4.6225e-11
X	rs385672970	44152570	A	G	0.156796	-1.16251	0.18009	1.08129e-10
X	X_44153172	44153172	CAAA	CA	0.145926	-1.27753	0.184901	4.87244e-12
X	rs1117128043	44157604	T	G	0.156289	-1.1659	0.18039	1.02497e-10
X	rs385154521	44158320	A	C	0.156753	-1.16363	0.180081	1.03542e-10
X	rs379127181	44159363	C	T	0.156796	-1.16251	0.18009	1.08129e-10
X	X_44163908	44163908	AATAT	ATATATATATATATATATAT	0.156651	-1.16369	0.180175	1.0561e-10
X	rs378559751	44165407	A	G	0.156796	-1.16251	0.18009	1.08129e-10
X	X_44169216	44169216	GTATATATA	G	0.144404	-1.20979	0.18587	7.57678e-11
X	X_44187539	44187539	CT	CTTT	0.149622	-1.26976	0.182555	3.51306e-12
X	rs378420021	44187765	A	C	0.156811	-1.16633	0.180088	9.39091e-11
X	rs385803314	44193515	T	C	0.156579	-1.16257	0.180219	1.11198e-10
X	rs380426429	44203309	G	T	0.156796	-1.16251	0.18009	1.08129e-10
X	rs378691260	44204319	G	T	0.156796	-1.16251	0.18009	1.08129e-10
X	rs379803492	44204331	A	G	0.156796	-1.16251	0.18009	1.08129e-10
X	rs382473822	44217843	G	A	0.156796	-1.16251	0.18009	1.08129e-10
X	rs385775235	44219674	T	G	0.156811	-1.16164	0.180083	1.11422e-10
X	X_44219676	44219676	TGGGGT	GGGGGT	0.156796	-1.16251	0.18009	1.08129e-10
X	rs385943907	44240564	T	G	0.149941	-1.2056	0.183149	4.6225e-11
X	rs211161939	44249784	C	G	0.156796	-1.16251	0.18009	1.08129e-10
X	rs380033941	44254303	G	A	0.152086	-1.26783	0.182021	3.27694e-12
X	rs378923259	44260891	C	T	0.156709	-1.17054	0.18015	8.16392e-11
X	rs379059097	44266775	C	G	0.15668	-1.17499	0.180153	6.92936e-11
X	rs378770677	44274999	C	A	0.156709	-1.17054	0.18015	8.16392e-11
X	rs377952610	44277355	A	G	0.149839	-1.21543	0.183206	3.26212e-11
X	rs379850308	44280106	G	T	0.149825	-1.2129	0.183216	3.59045e-11
X	rs384386703	44280882	A	G	0.156695	-1.17199	0.180144	7.72712e-11
X	rs382044449	44288031	A	G	0.149825	-1.2129	0.183216	3.59045e-11
X	X_44288892	44288892	CTTTTTT	CTTT	0.0535409	-1.80965	0.285585	2.34847e-10
X	X_44288996	44288996	ATT	AT	0.153144	-1.13922	0.181375	3.36421e-10
X	X_44289063	44289063	CTTC	TTTC	0.14481	-1.19632	0.184531	8.98929e-11
X	rs385402476	44293585	T	C	0.15655	-1.18215	0.180213	5.39118e-11
X	X_44300365	44300365	TACACACACACAC	TACAC	0.129736	-1.32912	0.194302	7.8936e-12
X	rs378648344	44301339	A	G	0.15497	-1.18481	0.181003	5.91814e-11
X	X_44301699	44301699	CAAA	CA	0.155013	-1.18582	0.180972	5.65788e-11
X	rs377960622	44302199	C	T	0.15668	-1.16955	0.180155	8.4757e-11
X	rs379537166	44302660	A	G	0.15668	-1.16955	0.180155	8.4757e-11
X	rs384256374	44304890	T	C	0.149825	-1.2129	0.183216	3.59045e-11
X	rs384535767	44311455	A	T	0.15668	-1.16955	0.180155	8.4757e-11
X	rs385268218	44311957	T	C	0.15668	-1.16955	0.180155	8.4757e-11
X	rs382486583	44318842	C	T	0.15668	-1.17038	0.180171	8.25205e-11
X	rs379651042	44320145	T	C	0.15668	-1.17038	0.180171	8.25205e-11
X	X_44321214	44321214	GA	GAA	0.158028	-1.10995	0.178088	4.58875e-10
X	rs377831958	44322859	A	G	0.15668	-1.17038	0.180171	8.25205e-11
X	rs475469276	44323380	C	CG	0.15668	-1.17038	0.180171	8.25205e-11
X	rs384388332	44334482	A	T	0.151636	-1.19631	0.181851	4.75233e-11
X	rs379850526	44334487	T	C	0.151564	-1.19301	0.181888	5.4148e-11
X	rs381523431	44334489	A	C	0.151564	-1.19301	0.181888	5.4148e-11
X	rs384375443	44334496	A	AC	0.151202	-1.19416	0.182146	5.52601e-11
X	rs379045588	44334523	A	C	0.156608	-1.16713	0.180207	9.37855e-11
X	rs382526665	44334524	G	T	0.156608	-1.16713	0.180207	9.37855e-11
X	rs379316653	44340102	A	G	0.0535119	-1.81462	0.285697	2.13138e-10
X	X_44340213	44340213	TA	T	0.15668	-1.17038	0.180171	8.25205e-11
X	rs378370637	44343245	G	A	0.15668	-1.17038	0.180171	8.25205e-11
X	rs384087644	44344952	C	T	0.15668	-1.17038	0.180171	8.25205e-11
X	X_44345197	44345197	T	TA	0.0535119	-1.81462	0.285697	2.13138e-10
X	X_44345198	44345198	*	A	0.0535119	-1.81462	0.285697	2.13138e-10
X	X_44348182	44348182	CA	C	0.15668	-1.17038	0.180171	8.25205e-11
X	rs385846664	44352536	T	G	0.149825	-1.21376	0.183232	3.49243e-11
X	X_44355665	44355665	CTT	CTTT	0.183132	-1.06767	0.166788	1.54027e-10
X	rs382016689	44358376	T	C	0.15668	-1.17038	0.180171	8.25205e-11
X	X_44360733	44360733	TG	T	0.146201	-1.18233	0.184623	1.51318e-10
X	rs380664175	44361692	A	G	0.15668	-1.17038	0.180171	8.25205e-11
X	X_44370617	44370617	AT	A	0.15668	-1.17038	0.180171	8.25205e-11
X	rs384893455	44381322	T	TTTA	0.144679	-1.175	0.185807	2.55254e-10
X	X_44381323	44381323	*	TTA	0.145317	-1.18032	0.185266	1.87867e-10
X	X_44381324	44381324	*	T	0.145418	-1.18515	0.185231	1.57206e-10
X	X_44381325	44381325	*	A	0.145418	-1.18515	0.185231	1.57206e-10
X	rs383008257	44389123	C	T	0.149825	-1.21376	0.183232	3.49243e-11
X	rs381130437	44415572	T	C	0.149825	-1.21376	0.183232	3.49243e-11
X	rs377966007	44415730	G	A	0.15668	-1.17038	0.180171	8.25205e-11
X	rs211531520	44419166	T	C	0.15668	-1.17038	0.180171	8.25205e-11
X	rs379636036	44423827	A	G	0.15668	-1.17038	0.180171	8.25205e-11
X	rs379605401	44428271	A	G	0.15668	-1.17038	0.180171	8.25205e-11
X	rs464073207	44431165	T	C	0.0535699	-1.81743	0.285535	1.95314e-10
X	rs382328450	44435837	G	GTATT	0.149825	-1.21376	0.183232	3.49243e-11
X	rs386067626	44438165	A	C	0.149825	-1.21376	0.183232	3.49243e-11
X	rs378437487	44445842	C	T	0.15668	-1.17038	0.180171	8.25205e-11
X	rs525772163	44446792	G	T	0.148868	-1.14951	0.183775	3.97616e-10
X	X_44456175	44456175	ATTTT	A	0.144926	-1.17052	0.18536	2.70433e-10
X	X_44456176	44456176	AT	A	0.149738	-1.22038	0.183275	2.76151e-11
X	rs382683492	44464751	T	G	0.156666	-1.17383	0.18017	7.26115e-11
X	rs381857236	44466477	T	A	0.156666	-1.17383	0.18017	7.26115e-11
X	rs384209237	44467858	C	T	0.156666	-1.17383	0.18017	7.26115e-11
X	rs472202818	44477219	G	GCAAAAGAAA	0.156666	-1.17383	0.18017	7.26115e-11
X	rs525697275	44481941	T	A	0.145984	-1.19096	0.18472	1.13781e-10
X	rs455902414	44483090	T	C	0.0535699	-1.81743	0.285535	1.95314e-10
X	rs477806466	44487568	T	TACATAAATTTC	0.156666	-1.17383	0.18017	7.26115e-11
X	rs378619360	44488466	A	G	0.156666	-1.17383	0.18017	7.26115e-11
X	rs385315686	44492891	A	G	0.156666	-1.17383	0.18017	7.26115e-11
X	X_44508758	44508758	CAT	C	0.156666	-1.17383	0.18017	7.26115e-11
X	rs382002631	44518238	T	C	0.156695	-1.17496	0.180154	6.94058e-11
X	rs383518492	44521613	A	G	0.156666	-1.17383	0.18017	7.26115e-11
X	rs382038369	44525184	T	C	0.150274	-1.29275	0.182905	1.57344e-12
X	X_44525795	44525795	G	GA	0.156738	-1.17983	0.180125	5.75218e-11
X	rs381116414	44526706	G	A	0.156666	-1.17383	0.18017	7.26115e-11
X	rs208738084	44528846	A	G	0.156666	-1.17383	0.18017	7.26115e-11
X	rs381659486	44529367	C	T	0.156666	-1.17383	0.18017	7.26115e-11
X	rs382448351	44529815	T	C	0.14981	-1.21734	0.183231	3.05834e-11
X	rs380901111	44530529	C	T	0.14981	-1.21734	0.183231	3.05834e-11
X	rs379042294	44535428	T	C	0.156666	-1.17383	0.18017	7.26115e-11
X	rs384708604	44544097	A	C	0.156666	-1.17383	0.18017	7.26115e-11
X	rs383987779	44557956	A	C	0.156695	-1.17763	0.18015	6.27924e-11
X	rs384636762	44558293	T	C	0.156666	-1.17383	0.18017	7.26115e-11
X	rs207871513	44560086	A	G	0.156666	-1.17383	0.18017	7.26115e-11
X	rs378721102	44561284	T	C	0.112053	-1.43976	0.206289	2.96579e-12
X	X_44561417	44561417	CAA	CAAA	0.152593	-1.18708	0.181873	6.71115e-11
X	X_44561989	44561989	CT	CTTT	0.144346	-1.31491	0.185745	1.45124e-12
X	rs379573675	44564931	T	A	0.150955	-1.28667	0.182567	1.81933e-12
X	X_44581460	44581460	TA	TAA	0.152767	-1.12479	0.181766	6.08878e-10
X	X_44581461	44581461	*	A	0.153289	-1.12711	0.181406	5.19183e-10
X	rs209844800	44581980	G	A	0.156666	-1.17383	0.18017	7.26115e-11
X	rs383989136	44583074	A	C	0.156521	-1.17079	0.180226	8.23694e-11
X	rs379404929	44583612	T	C	0.14981	-1.21734	0.183231	3.05834e-11
X	rs379572754	44587602	C	G	0.139041	-1.24633	0.189003	4.27503e-11
X	rs382940225	44587603	G	A	0.138476	-1.24314	0.189394	5.24588e-11
X	rs386075006	44587604	C	T	0.148013	-1.17341	0.184386	1.96699e-10
X	rs379948778	44588557	C	A	0.156666	-1.17383	0.18017	7.26115e-11
X	rs381808785	44603466	T	C	0.156666	-1.17383	0.18017	7.26115e-11
X	rs378585685	44609215	C	T	0.156666	-1.17383	0.18017	7.26115e-11
X	rs380868336	44614649	C	T	0.149796	-1.21857	0.183236	2.92582e-11
X	X_44615103	44615103	CA	C	0.149767	-1.22522	0.183238	2.28532e-11
X	rs442042864	44617090	T	C	0.0535699	-1.81743	0.285535	1.95314e-10
X	rs385364789	44622980	A	G	0.156608	-1.17724	0.180195	6.44112e-11
X	rs384066897	44628399	C	T	0.156593	-1.17626	0.180188	6.66707e-11
X	rs380288942	44631764	A	T	0.156608	-1.17724	0.180195	6.44112e-11
X	X_44632254	44632254	GT	GTT	0.153158	-1.14078	0.181864	3.54743e-10
X	X_44632255	44632255	*	T	0.15368	-1.121	0.181566	6.6553e-10
X	rs380447810	44641293	A	T	0.156608	-1.17724	0.180195	6.44112e-11
X	rs380855914	44642951	G	A	0.156608	-1.17724	0.180195	6.44112e-11
X	rs379556349	44645204	C	T	0.156608	-1.17724	0.180195	6.44112e-11
X	rs382337964	44660457	T	TA	0.156579	-1.1817	0.180198	5.46195e-11
X	rs383591726	44663337	G	A	0.156608	-1.17724	0.180195	6.44112e-11
X	X_44674949	44674949	AT	A	0.156608	-1.17724	0.180195	6.44112e-11
X	rs377861507	44681000	C	T	0.15655	-1.17579	0.180233	6.85723e-11
X	X_44681519	44681519	CTT	C	0.141838	-1.26256	0.186804	1.39228e-11
X	rs136045545	44689749	A	G	0.156448	-1.18198	0.180286	5.5228e-11
X	rs385519060	44696979	T	G	0.149752	-1.22087	0.183258	2.70063e-11
X	rs482172343	44711146	T	C	0.0535699	-1.81743	0.285535	1.95314e-10
X	X_44714023	44714023	TTCTCCA	T	0.156535	-1.174	0.180231	7.32519e-11
X	rs385480906	44723218	C	T	0.156608	-1.17724	0.180195	6.44112e-11
X	rs385300767	44728460	T	G	0.156564	-1.17624	0.180227	6.73569e-11
X	X_44730893	44730893	T	C	0.156608	-1.17724	0.180195	6.44112e-11
X	rs523323888	44733427	A	T	0.151984	-1.27475	0.182069	2.53315e-12
X	rs378181251	44739742	A	C	0.156622	-1.17785	0.180194	6.29571e-11
X	rs384806784	44744580	G	T	0.156622	-1.17785	0.180194	6.29571e-11
X	rs385619030	44756138	C	CA	0.156622	-1.17785	0.180194	6.29571e-11
X	rs378407409	44757159	T	C	0.156622	-1.17785	0.180194	6.29571e-11
X	rs453557072	44757620	C	G	0.0535119	-1.81462	0.285697	2.13138e-10
X	rs378058798	44758983	T	C	0.149752	-1.22087	0.183258	2.70063e-11
X	rs481592599	44821652	A	G	0.0535699	-1.81743	0.285535	1.95314e-10
X	rs434424940	44900754	T	C	0.0535699	-1.81743	0.285535	1.95314e-10
X	rs382384427	44956469	G	GAAGTTGACTATTGC	0.111879	-1.43321	0.206458	3.86859e-12
X	rs448769205	44958666	C	G	0.0535699	-1.81743	0.285535	1.95314e-10
X	rs480840394	45027521	A	G	0.0537728	-1.79416	0.284918	3.03226e-10	5S_rRNA	8276
X	X_45236925	45236925	TGGGG	TGG	0.110937	-1.43147	0.20762	5.39888e-12
X	X_45307759	45307759	CT	C	0.0538308	-1.78271	0.284693	3.80368e-10
X	rs208129241	45312962	C	A	0.0523814	-1.86689	0.288485	9.71216e-11
X	rs438154694	45369664	A	C	0.0537728	-1.77988	0.284853	4.14609e-10
X	rs449867734	45392697	T	G	0.0537293	-1.79034	0.28503	3.35878e-10
X	rs435772053	45398103	G	A	0.0537728	-1.77988	0.284853	4.14609e-10
X	rs209807558	45470704	G	A	0.111415	-1.43953	0.206747	3.3361e-12	DIAPH2	0
X	rs209495378	45474038	T	C	0.0538598	-1.79238	0.284613	3.02276e-10	DIAPH2	0
X	rs207813124	45487886	G	A	0.0538598	-1.79238	0.284613	3.02276e-10	DIAPH2	0
X	rs722862057	45490111	T	G	0.0538598	-1.79238	0.284613	3.02276e-10	DIAPH2	0
X	rs445276608	45490112	G	T	0.0538598	-1.79238	0.284613	3.02276e-10	DIAPH2	0
X	X_45504310	45504310	TTGTGTGTGTGTGTG	TTGTGTGTG	0.0538598	-1.79238	0.284613	3.02276e-10	DIAPH2	0
X	rs451497130	45529460	T	C	0.0538598	-1.79238	0.284613	3.02276e-10	DIAPH2	0
X	rs447750254	45670534	C	A	0.0538453	-1.7822	0.284656	3.82749e-10	DIAPH2	0
X	rs211517977	45674619	G	A	0.0538453	-1.7822	0.284656	3.82749e-10	DIAPH2	0
X	X_45686690	45686690	TAA	TA	0.0537873	-1.78133	0.284912	4.04628e-10	DIAPH2	0
X	rs208541605	45690341	A	G	0.0538598	-1.78095	0.284611	3.91214e-10	DIAPH2	0
X	rs209002101	45861875	G	T	0.055715	-1.66866	0.279241	2.29106e-09	DIAPH2	0
X	rs438133648	45950746	C	T	0.0536423	-1.79857	0.285193	2.85407e-10	DIAPH2	0
X	rs385558462	46196010	A	ATTTTTTT	0.132794	-1.32971	0.202458	5.10502e-11
X	X_46196015	46196015	*	T	0.133983	-1.31716	0.201144	5.81715e-11
X	X_46196016	46196016	*	T	0.133983	-1.31716	0.201144	5.81715e-11
X	X_46196017	46196017	*	T	0.133867	-1.31626	0.201245	6.12783e-11
X	rs209657667	46222771	A	G	0.13249	-1.37832	0.202251	9.43217e-12
X	rs381720486	46246368	T	C	0.132243	-1.37653	0.202445	1.04983e-11
X	rs437803984	46319004	A	T	0.05328	-1.76518	0.286535	7.25414e-10
X	X_46356440	46356440	AGACTT	GGACTT	0.0532365	-1.75712	0.28665	8.7961e-10
X	rs209361987	46473922	G	A	0.0547294	-1.68757	0.282062	2.19073e-09
X	rs208520751	46529069	G	A	0.0515552	-1.81715	0.291384	4.48153e-10
X	rs473668233	46550972	A	G	0.0514827	-1.80254	0.291615	6.3613e-10
X	rs452233437	46621395	T	G	0.0529176	-1.72662	0.287792	1.97864e-09
X	rs449881193	46686252	C	T	0.0529466	-1.72891	0.287726	1.86807e-09
X	rs469231995	47489175	A	C	0.0518016	-1.78271	0.29058	8.51643e-10
X	X_47606983	47606983	ATTTTT	ATTT	0.0518886	-1.76478	0.290257	1.20124e-09
X	rs438042415	47856089	A	C	0.0521929	-1.74321	0.28921	1.66526e-09
X	rs432500170	47963134	G	A	0.0521785	-1.74415	0.289224	1.63528e-09
X	rs446562414	47971126	A	T	0.0522074	-1.74149	0.289157	1.71612e-09
X	rs482093578	47974811	G	A	0.051961	-1.77818	0.289904	8.58597e-10
X	rs463671234	47976361	C	T	0.0522074	-1.74149	0.289157	1.71612e-09
X	rs451397022	47985625	T	A	0.0521929	-1.74242	0.289171	1.68535e-09
X	rs479068515	47988984	C	A	0.0521929	-1.74242	0.289171	1.68535e-09
X	rs472101507	47990776	C	A	0.0521929	-1.74242	0.289171	1.68535e-09
X	rs454117771	47992655	C	G	0.0521929	-1.74242	0.289171	1.68535e-09
X	rs434110988	47992767	C	A	0.0521929	-1.74242	0.289171	1.68535e-09
X	rs461695961	47998328	C	A	0.0521785	-1.74415	0.289224	1.63528e-09
X	rs452544960	48005935	C	T	0.0522074	-1.74149	0.289157	1.71612e-09
X	X_48016604	48016604	TTATA	TTATATATA	0.246601	-1.00732	0.151479	2.93272e-11
X	rs720845685	48178738	T	C	0.053222	-1.72067	0.286723	1.95899e-09
X	rs208247902	48630723	G	A	0.0534974	-1.71734	0.28587	1.88489e-09
X	rs450204567	48689898	A	G	0.0535699	-1.74271	0.28565	1.0549e-09
X	rs433798586	48753770	A	G	0.0536134	-1.72009	0.28548	1.68832e-09
X	rs209411941	48789734	C	T	0.0536279	-1.72227	0.285477	1.60964e-09
X	rs475580063	48810741	G	T	0.0535989	-1.70511	0.285554	2.35437e-09
X	X_48828645	48828645	TTTTT	ATTTT	0.0536279	-1.70419	0.285476	2.37792e-09
X	rs446878179	48856722	A	G	0.0536134	-1.70509	0.285519	2.34491e-09
X	X_48973769	48973769	G	A	0.0536134	-1.70812	0.285525	2.19928e-09
X	rs210477025	48997719	T	G	0.0540482	-1.68723	0.284085	2.86434e-09
X	rs209803980	49037636	T	C	0.0540482	-1.68723	0.284085	2.86434e-09
X	rs211314889	49059952	T	C	0.0540482	-1.68723	0.284085	2.86434e-09
X	rs209244805	49074452	G	A	0.0521929	-1.76042	0.289291	1.16293e-09
X	X_50950683	50950683	TAAA	TA	0.189741	-1.03049	0.171057	1.69885e-09	DRP2	0
X	rs209474791	50959861	A	G	0.157159	-1.14923	0.18476	4.96841e-10	DRP2	3818
X	rs207610673	50959934	G	A	0.157188	-1.14814	0.184742	5.1379e-10	DRP2	3891
X	rs209448058	50959992	C	T	0.157188	-1.14814	0.184742	5.1379e-10	DRP2	3949
X	rs135206577	50960002	T	C	0.157188	-1.14814	0.184742	5.1379e-10	DRP2	3959
X	rs208924669	50960843	C	T	0.157188	-1.14814	0.184742	5.1379e-10	DRP2	4800
X	X_50961280	50961280	TA	T	0.157188	-1.14814	0.184742	5.1379e-10	DRP2	5237
X	rs210622283	50962976	C	T	0.157159	-1.14923	0.18476	4.96841e-10	DRP2	6933
X	rs133767815	50963060	T	C	0.157159	-1.14923	0.18476	4.96841e-10	DRP2	7017
X	rs208057002	50963511	C	T	0.157144	-1.15299	0.184771	4.37325e-10	DRP2	7468
X	rs137560591	50964208	T	C	0.157159	-1.14923	0.18476	4.96841e-10	DRP2	8165
X	X_50964858	50964858	C	CA	0.157217	-1.1447	0.184736	5.77613e-10	DRP2	8816
X	rs208548262	50964987	A	T	0.157159	-1.14923	0.18476	4.96841e-10	DRP2	8944
X	rs134196784	50965109	A	G	0.157159	-1.14923	0.18476	4.96841e-10	DRP2	9066
X	rs209776219	50968180	A	T	0.157144	-1.1519	0.184766	4.53618e-10
X	rs135739204	50969592	G	A	0.157159	-1.14923	0.18476	4.96841e-10
X	X_50970039	50970039	G	GT	0.157159	-1.14923	0.18476	4.96841e-10
X	rs208291619	50971698	G	A	0.157159	-1.14923	0.18476	4.96841e-10
X	rs137163982	50971843	T	C	0.157159	-1.14923	0.18476	4.96841e-10
X	rs209771373	50972028	A	G	0.157159	-1.14923	0.18476	4.96841e-10
X	rs211128740	50973038	G	T	0.157188	-1.14814	0.184742	5.1379e-10
X	rs209174043	50973420	A	G	0.156985	-1.13281	0.184918	9.01153e-10
X	rs207776612	50973454	C	A	0.156985	-1.12752	0.184909	1.07587e-09
X	rs210693384	50973486	G	A	0.157028	-1.12125	0.184888	1.32366e-09
X	rs207625428	50974106	G	A	0.157159	-1.14923	0.18476	4.96841e-10
X	rs516592656	50975195	C	T	0.157159	-1.14923	0.18476	4.96841e-10
X	rs210874981	50976007	C	G	0.157086	-1.15462	0.184818	4.17516e-10
X	rs381652290	50976099	A	T	0.157057	-1.15571	0.184837	4.03677e-10
X	rs207914753	50982106	G	A	0.157275	-1.14727	0.184704	5.25126e-10
X	rs208761882	50985430	C	A	0.157304	-1.14685	0.18468	5.30017e-10	CENPI	8928
X	rs209834360	50991356	G	A	0.157275	-1.14662	0.184711	5.37879e-10	CENPI	3002
X	rs208115393	50992359	C	A	0.157275	-1.14662	0.184711	5.37879e-10	CENPI	1999
X	rs134309014	50995279	T	C	0.157304	-1.14685	0.18468	5.30017e-10	CENPI	0
X	rs133010347	50996411	C	T	0.129461	-1.23383	0.207174	2.59254e-09	CENPI	0
X	rs137386329	51000753	T	C	0.157304	-1.14685	0.18468	5.30017e-10	CENPI	0
X	rs210529529	51002775	G	A	0.156782	-1.15505	0.185015	4.29239e-10	CENPI	0
X	rs384979274	51003835	C	T	0.157275	-1.14662	0.184711	5.37879e-10	CENPI	0
X	X_51005639	51005639	TGAA	T	0.157275	-1.14662	0.184711	5.37879e-10	CENPI	0
X	rs381636913	51012171	A	G	0.157275	-1.14662	0.184711	5.37879e-10	CENPI	0
X	X_51013162	51013162	TA	T	0.157115	-1.12532	0.184832	1.14082e-09	CENPI	0
X	X_51014511	51014511	C	CT	0.144897	-1.18264	0.19323	9.33425e-10	CENPI	0
X	rs469108020	51016627	A	C	0.15726	-1.14811	0.184731	5.13038e-10	CENPI	0
X	rs1117783027	51021125	T	A	0.157231	-1.1407	0.184734	6.62416e-10	CENPI	0
X	X_51021419	51021419	A	T	0.157304	-1.14685	0.18468	5.30017e-10	CENPI	0
X	X_51021616	51021616	A	G	0.157086	-1.15393	0.184821	4.27882e-10	CENPI	0
X	rs209792389	51024050	T	A	0.157304	-1.14685	0.18468	5.30017e-10	CENPI	0
X	rs133636494	51027401	G	A	0.157304	-1.14685	0.18468	5.30017e-10	CENPI	0
X	rs135164334	51031054	A	C	0.157304	-1.14685	0.18468	5.30017e-10	CENPI	0
X	rs382521709	51038863	T	C	0.156796	-1.1414	0.184875	6.66307e-10	CENPI	0
X	X_51047689	51047689	*	TTG	0.146216	-1.18634	0.19263	7.33566e-10	CENPI	0
X	X_51047690	51047690	*	TG	0.146868	-1.16392	0.192023	1.35008e-09	CENPI	0
X	X_51058904	51058904	GCAAGAGTA	G	0.157622	-1.14122	0.184387	6.04476e-10	CENPI	0
X	rs134782295	51060509	T	C	0.157622	-1.14122	0.184387	6.04476e-10	CENPI	0
X	rs209770846	51063342	G	A	0.157608	-1.14219	0.184398	5.86019e-10	CENPI	863
X	rs208866097	51064893	T	C	0.156941	-1.13229	0.184757	8.87064e-10	TMEM35A	0
X	rs134162184	51069292	G	A	0.157608	-1.1387	0.184402	6.61176e-10	TMEM35A	0
X	rs209181349	51072858	C	T	0.15755	-1.11513	0.184493	1.50065e-09	TMEM35A	0
X	rs207777658	51073773	A	C	0.157608	-1.1387	0.184402	6.61176e-10	TMEM35A	0
X	rs211457103	51074369	G	A	0.156883	-1.13343	0.184819	8.64285e-10	TMEM35A	0
X	rs209032470	51074409	G	A	0.156144	-1.1386	0.185323	8.05234e-10	TMEM35A	0
X	X_51075982	51075982	CA	C	0.156869	-1.13731	0.184809	7.55705e-10	TMEM35A	0
X	rs209241955	51077619	A	G	0.144665	-1.22235	0.193524	2.67954e-10	TMEM35A	738
X	X_51077630	51077630	CCCCGTCT	C	0.144665	-1.22235	0.193524	2.67954e-10	TMEM35A	749
X	rs210055421	51081849	A	G	0.144694	-1.21847	0.193501	3.03536e-10	TMEM35A	4968
X	rs208597378	51085941	C	T	0.144694	-1.21847	0.193501	3.03536e-10	TMEM35A	9060
X	rs381234204	52420011	G	A	0.236267	-0.952545	0.158428	1.82702e-09	MORF4L2	4376
X	rs386100951	52483264	G	A	0.234832	-1.01366	0.159117	1.88365e-10	GLRA4	4828
X	X_52484493	52484493	CGT	CT	0.22702	-0.964819	0.161609	2.3712e-09	GLRA4	6057
X	X_52520732	52520732	GTT	GT	0.32855	-0.899369	0.141581	2.12106e-10
X	rs447324864	53312300	A	T	0.197032	-1.04084	0.169168	7.61831e-10
X	rs459377173	53312307	C	T	0.197032	-1.04084	0.169168	7.61831e-10
X	X_54293261	54293261	CATATATATATATAT	CATATATATATATATATATAT	0.275444	-0.949006	0.148057	1.45788e-10
X	rs378765359	57363457	G	A	0.695901	0.920578	0.143017	1.21985e-10	COL4A5	0
X	X_57369583	57369583	TTATA	TTA	0.606198	0.890219	0.135626	5.24675e-11	COL4A5	0
X	rs380495698	57373327	T	TG	0.661275	0.84525	0.13883	1.14043e-09	COL4A5	0
X	rs381380649	57379944	G	C	0.613155	0.92331	0.13596	1.1133e-11	COL4A5	0
Chr	chromosome
SNP	rsID of marker or individual identifier
bp	base pair position on chromosome
A1	reference allele
A2	alternate allel
Freq	minor allele Frequenzy
b	SNP effect
se	standard error
p	p-value
SYMBOL	gene idetified via ensembl/VGNC 1,2
distance	Distance between SNP and Gene
1	McLaren W, Gil L, Hunt SE, Riat HS, Ritchie GRS, Thormann A, et al. The Ensembl Variant Effect Predictor. Genome Biol. 2016;17:122. doi:10.1186/s13059-016-0974-4.
2	Tweedie S, Braschi B, Gray K, Jones TEM, Seal RL, Yates B, Bruford EA. Genenames.org: the HGNC and VGNC resources in 2021. Nucleic Acids Res. 2021;49:D939-D946. doi:10.1093/nar/gkaa980.
